# Supplementary material for: Bid Expression Network Controls Neuronal Cell Fate During Avian Ciliary Ganglion Development
Source: Front Physiol. 2018 Jun 29;9:797. doi: 10.3389/fphys.2018.00797 (PMC6034111; doi:10.3389/fphys.2018.00797)
Supplement: Supplementary file 3 [file Data_Sheet_2.ZIP]

Archive with 3 entries (2 files):
- SupplFile1.graphml
- __MACOSX/
- __MACOSX/._SupplFile1.graphml
