# Supplementary material for: Bid Expression Network Controls Neuronal Cell Fate During Avian Ciliary Ganglion Development
Source: Front Physiol. 2018 Jun 29;9:797. doi: 10.3389/fphys.2018.00797 (PMC6034111; doi:10.3389/fphys.2018.00797)
Supplement: Supplementary file 3 [file Data_Sheet_2.ZIP › SupplFile1.graphml]

<?xml version="1.0" encoding="UTF-8"?>
<graphml xmlns="http://graphml.graphdrawing.org/xmlns"
         xmlns:xsi="http://www.w3.org/2001/XMLSchema-instance"
         xsi:schemaLocation="http://graphml.graphdrawing.org/xmlns
         http://graphml.graphdrawing.org/xmlns/1.0/graphml.xsd">
<!-- Created by igraph -->
  <key id="v_name" for="node" attr.name="name" attr.type="string"/>
  <key id="v_seqid" for="node" attr.name="seqid" attr.type="string"/>
  <key id="v_geneid" for="node" attr.name="geneid" attr.type="string"/>
  <key id="v_symbol" for="node" attr.name="symbol" attr.type="string"/>
  <key id="v_description" for="node" attr.name="description" attr.type="string"/>
  <key id="v_score" for="node" attr.name="score" attr.type="double"/>
  <key id="v_label.cex" for="node" attr.name="label.cex" attr.type="double"/>
  <graph id="G" edgedefault="undirected">
    <node id="n0">
      <data key="v_name">STK11</data>
      <data key="v_seqid">ENSGALP00000004239</data>
      <data key="v_geneid">420105</data>
      <data key="v_symbol">STK11</data>
      <data key="v_description">serine/threonine kinase 11</data>
      <data key="v_score">0.323422</data>
      <data key="v_label.cex">0.5</data>
    </node>
    <node id="n1">
      <data key="v_name">SLC25A5</data>
      <data key="v_seqid">ENSGALP00000014105</data>
      <data key="v_geneid">772225</data>
      <data key="v_symbol">SLC25A5</data>
      <data key="v_description">solute carrier family 25 (mitochondrial carrier; adenine nucleotide translocator), member 5</data>
      <data key="v_score">0.53019</data>
      <data key="v_label.cex">0.5</data>
    </node>
    <node id="n2">
      <data key="v_name">POP5</data>
      <data key="v_seqid">ENSGALP00000011525</data>
      <data key="v_geneid">416973</data>
      <data key="v_symbol">POP5</data>
      <data key="v_description">processing of precursor 5, ribonuclease P/MRP subunit (S. cerevisiae)</data>
      <data key="v_score">0.82322</data>
      <data key="v_label.cex">0.5</data>
    </node>
    <node id="n3">
      <data key="v_name">RPL29</data>
      <data key="v_seqid">ENSGALP00000033891</data>
      <data key="v_geneid">770249</data>
      <data key="v_symbol">RPL29</data>
      <data key="v_description">ribosomal protein L29</data>
      <data key="v_score">0.0417061</data>
      <data key="v_label.cex">0.5</data>
    </node>
    <node id="n4">
      <data key="v_name">DYRK2</data>
      <data key="v_seqid">ENSGALP00000016084</data>
      <data key="v_geneid">427864</data>
      <data key="v_symbol">DYRK2</data>
      <data key="v_description">dual-specificity tyrosine-(Y)-phosphorylation regulated kinase 2</data>
      <data key="v_score">1.51921</data>
      <data key="v_label.cex">0.5</data>
    </node>
    <node id="n5">
      <data key="v_name">FOXL2</data>
      <data key="v_seqid">ENSGALP00000033127</data>
      <data key="v_geneid">503512</data>
      <data key="v_symbol">FOXL2</data>
      <data key="v_description">forkhead box L2</data>
      <data key="v_score">0.549619</data>
      <data key="v_label.cex">0.5</data>
    </node>
    <node id="n6">
      <data key="v_name">BNIP3</data>
      <data key="v_seqid">ENSGALP00000017040</data>
      <data key="v_geneid">423971</data>
      <data key="v_symbol">BNIP3</data>
      <data key="v_description">BCL2/adenovirus E1B 19kDa interacting protein 3</data>
      <data key="v_score">2.7968</data>
      <data key="v_label.cex">0.5</data>
    </node>
    <node id="n7">
      <data key="v_name">BMP4</data>
      <data key="v_seqid">ENSGALP00000036400</data>
      <data key="v_geneid">396165</data>
      <data key="v_symbol">BMP4</data>
      <data key="v_description">bone morphogenetic protein 4</data>
      <data key="v_score">0.875645</data>
      <data key="v_label.cex">0.5</data>
    </node>
    <node id="n8">
      <data key="v_name">ZNF622</data>
      <data key="v_seqid">ENSGALP00000036335</data>
      <data key="v_geneid">373921</data>
      <data key="v_symbol">ZNF622</data>
      <data key="v_description">zinc finger protein 622</data>
      <data key="v_score">1.68972</data>
      <data key="v_label.cex">0.5</data>
    </node>
    <node id="n9">
      <data key="v_name">MYL10</data>
      <data key="v_seqid">ENSGALP00000002761</data>
      <data key="v_geneid">417506</data>
      <data key="v_symbol">MYL10</data>
      <data key="v_description">myosin, light chain 10, regulatory</data>
      <data key="v_score">1.72538</data>
      <data key="v_label.cex">0.5</data>
    </node>
    <node id="n10">
      <data key="v_name">WWOX</data>
      <data key="v_seqid">ENSGALP00000008618</data>
      <data key="v_geneid">415801</data>
      <data key="v_symbol">WWOX</data>
      <data key="v_description">WW domain containing oxidoreductase</data>
      <data key="v_score">1.53817</data>
      <data key="v_label.cex">0.5</data>
    </node>
    <node id="n11">
      <data key="v_name">MYOZ3</data>
      <data key="v_seqid">ENSGALP00000007246</data>
      <data key="v_geneid">416271</data>
      <data key="v_symbol">MYOZ3</data>
      <data key="v_description">myozenin 3</data>
      <data key="v_score">0.0938563</data>
      <data key="v_label.cex">0.5</data>
    </node>
    <node id="n12">
      <data key="v_name">PLK2</data>
      <data key="v_seqid">ENSGALP00000023702</data>
      <data key="v_geneid">427150</data>
      <data key="v_symbol">PLK2</data>
      <data key="v_description">polo-like kinase 2</data>
      <data key="v_score">0.381167</data>
      <data key="v_label.cex">0.5</data>
    </node>
    <node id="n13">
      <data key="v_name">GRIN1</data>
      <data key="v_seqid">ENSGALP00000039569</data>
      <data key="v_geneid">404296</data>
      <data key="v_symbol">GRIN1</data>
      <data key="v_description">glutamate receptor, ionotropic, N-methyl D-aspartate 1</data>
      <data key="v_score">2.12354</data>
      <data key="v_label.cex">0.5</data>
    </node>
    <node id="n14">
      <data key="v_name">AMPD3</data>
      <data key="v_seqid">ENSGALP00000009070</data>
      <data key="v_geneid">423041</data>
      <data key="v_symbol">AMPD3</data>
      <data key="v_description">adenosine monophosphate deaminase 3</data>
      <data key="v_score">0.0888417</data>
      <data key="v_label.cex">0.5</data>
    </node>
    <node id="n15">
      <data key="v_name">SFRP5</data>
      <data key="v_seqid">ENSGALP00000012135</data>
      <data key="v_geneid">423838</data>
      <data key="v_symbol">SFRP5</data>
      <data key="v_description">secreted frizzled-related protein 5</data>
      <data key="v_score">1.12745</data>
      <data key="v_label.cex">0.5</data>
    </node>
    <node id="n16">
      <data key="v_name">TAPBP</data>
      <data key="v_seqid">ENSGALP00000000202</data>
      <data key="v_geneid">417048</data>
      <data key="v_symbol">TAPBP</data>
      <data key="v_description">TAP binding protein (tapasin)</data>
      <data key="v_score">0.999661</data>
      <data key="v_label.cex">0.5</data>
    </node>
    <node id="n17">
      <data key="v_name">CYP17A1</data>
      <data key="v_seqid">ENSGALP00000013167</data>
      <data key="v_geneid">425056</data>
      <data key="v_symbol">CYP17A1</data>
      <data key="v_description">cytochrome P450, family 17, subfamily A, polypeptide 1</data>
      <data key="v_score">0.246876</data>
      <data key="v_label.cex">0.5</data>
    </node>
    <node id="n18">
      <data key="v_name">UTP14A</data>
      <data key="v_seqid">ENSGALP00000039764</data>
      <data key="v_geneid">422140</data>
      <data key="v_symbol">UTP14A</data>
      <data key="v_description">UTP14, U3 small nucleolar ribonucleoprotein, homolog A (yeast)</data>
      <data key="v_score">0.356595</data>
      <data key="v_label.cex">0.5</data>
    </node>
    <node id="n19">
      <data key="v_name">BARD1</data>
      <data key="v_seqid">ENSGALP00000005502</data>
      <data key="v_geneid">424010</data>
      <data key="v_symbol">BARD1</data>
      <data key="v_description">BRCA1 associated RING domain 1</data>
      <data key="v_score">1.62879</data>
      <data key="v_label.cex">0.5</data>
    </node>
    <node id="n20">
      <data key="v_name">TGFB2</data>
      <data key="v_seqid">ENSGALP00000015648</data>
      <data key="v_geneid">421352</data>
      <data key="v_symbol">TGFB2</data>
      <data key="v_description">transforming growth factor, beta 2</data>
      <data key="v_score">1.74379</data>
      <data key="v_label.cex">1.4</data>
    </node>
    <node id="n21">
      <data key="v_name">NCOA1</data>
      <data key="v_seqid">ENSGALP00000026767</data>
      <data key="v_geneid">422016</data>
      <data key="v_symbol">NCOA1</data>
      <data key="v_description">nuclear receptor coactivator 1</data>
      <data key="v_score">0.234833</data>
      <data key="v_label.cex">0.5</data>
    </node>
    <node id="n22">
      <data key="v_name">NUDT2</data>
      <data key="v_seqid">ENSGALP00000009316</data>
      <data key="v_geneid">427399</data>
      <data key="v_symbol">NUDT2</data>
      <data key="v_description">nudix (nucleoside diphosphate linked moiety X)-type motif 2</data>
      <data key="v_score">-0.0799031</data>
      <data key="v_label.cex">0.5</data>
    </node>
    <node id="n23">
      <data key="v_name">B3GAT2</data>
      <data key="v_seqid">ENSGALP00000036271</data>
      <data key="v_geneid">428638</data>
      <data key="v_symbol">B3GAT2</data>
      <data key="v_description">beta-1,3-glucuronyltransferase 2 (glucuronosyltransferase S)</data>
      <data key="v_score">0.564038</data>
      <data key="v_label.cex">0.5</data>
    </node>
    <node id="n24">
      <data key="v_name">TP53INP1</data>
      <data key="v_seqid">ENSGALP00000025717</data>
      <data key="v_geneid">420232</data>
      <data key="v_symbol">TP53INP1</data>
      <data key="v_description">tumor protein p53 inducible nuclear protein 1</data>
      <data key="v_score">1.93691</data>
      <data key="v_label.cex">0.5</data>
    </node>
    <node id="n25">
      <data key="v_name">RPS3</data>
      <data key="v_seqid">ENSGALP00000035584</data>
      <data key="v_geneid">419069</data>
      <data key="v_symbol">RPS3</data>
      <data key="v_description">ribosomal protein S3</data>
      <data key="v_score">2.97102</data>
      <data key="v_label.cex">0.5</data>
    </node>
    <node id="n26">
      <data key="v_name">ZFP91</data>
      <data key="v_seqid">ENSGALP00000011788</data>
      <data key="v_geneid">423128</data>
      <data key="v_symbol">ZFP91</data>
      <data key="v_description">zinc finger protein 91 homolog (mouse)</data>
      <data key="v_score">0.597672</data>
      <data key="v_label.cex">0.5</data>
    </node>
    <node id="n27">
      <data key="v_name">NUP98</data>
      <data key="v_seqid">ENSGALP00000022023</data>
      <data key="v_geneid">430616</data>
      <data key="v_symbol">NUP98</data>
      <data key="v_description">nucleoporin 98kDa</data>
      <data key="v_score">0.742488</data>
      <data key="v_label.cex">0.5</data>
    </node>
    <node id="n28">
      <data key="v_name">XPO1</data>
      <data key="v_seqid">ENSGALP00000006970</data>
      <data key="v_geneid">421192</data>
      <data key="v_symbol">XPO1</data>
      <data key="v_description">exportin 1 (CRM1 homolog, yeast)</data>
      <data key="v_score">0.00846119</data>
      <data key="v_label.cex">0.5</data>
    </node>
    <node id="n29">
      <data key="v_name">IL9</data>
      <data key="v_seqid">ENSGALP00000010218</data>
      <data key="v_geneid">416307</data>
      <data key="v_symbol">IL9</data>
      <data key="v_description">interleukin 9</data>
      <data key="v_score">0.494607</data>
      <data key="v_label.cex">0.5</data>
    </node>
    <node id="n30">
      <data key="v_name">MAML3</data>
      <data key="v_seqid">ENSGALP00000015937</data>
      <data key="v_geneid">422445</data>
      <data key="v_symbol">MAML3</data>
      <data key="v_description">mastermind-like 3 (Drosophila)</data>
      <data key="v_score">0.838112</data>
      <data key="v_label.cex">0.5</data>
    </node>
    <node id="n31">
      <data key="v_name">FKBP5</data>
      <data key="v_seqid">ENSGALP00000001396</data>
      <data key="v_geneid">421186</data>
      <data key="v_symbol">FKBP5</data>
      <data key="v_description">FK506 binding protein 5</data>
      <data key="v_score">0.580572</data>
      <data key="v_label.cex">0.5</data>
    </node>
    <node id="n32">
      <data key="v_name">NR0B1</data>
      <data key="v_seqid">ENSGALP00000026210</data>
      <data key="v_geneid">395285</data>
      <data key="v_symbol">NR0B1</data>
      <data key="v_description">nuclear receptor subfamily 0, group B, member 1</data>
      <data key="v_score">0.44829</data>
      <data key="v_label.cex">0.5</data>
    </node>
    <node id="n33">
      <data key="v_name">VAPA</data>
      <data key="v_seqid">ENSGALP00000022705</data>
      <data key="v_geneid">768928</data>
      <data key="v_symbol">VAPA</data>
      <data key="v_description">VAMP (vesicle-associated membrane protein)-associated protein A, 33kDa</data>
      <data key="v_score">0.612844</data>
      <data key="v_label.cex">0.5</data>
    </node>
    <node id="n34">
      <data key="v_name">NOTCH2</data>
      <data key="v_seqid">ENSGALP00000004602</data>
      <data key="v_geneid">374031</data>
      <data key="v_symbol">NOTCH2</data>
      <data key="v_description">notch 2</data>
      <data key="v_score">0.585252</data>
      <data key="v_label.cex">0.5</data>
    </node>
    <node id="n35">
      <data key="v_name">KCNMB4</data>
      <data key="v_seqid">ENSGALP00000016303</data>
      <data key="v_geneid">417852</data>
      <data key="v_symbol">KCNMB4</data>
      <data key="v_description">potassium large conductance calcium-activated channel, subfamily M, beta member 4</data>
      <data key="v_score">1.62611</data>
      <data key="v_label.cex">0.5</data>
    </node>
    <node id="n36">
      <data key="v_name">MYOZ2</data>
      <data key="v_seqid">ENSGALP00000019534</data>
      <data key="v_geneid">422682</data>
      <data key="v_symbol">MYOZ2</data>
      <data key="v_description">myozenin 2</data>
      <data key="v_score">1.49361</data>
      <data key="v_label.cex">0.5</data>
    </node>
    <node id="n37">
      <data key="v_name">SPDEF</data>
      <data key="v_seqid">ENSGALP00000004409</data>
      <data key="v_geneid">428271</data>
      <data key="v_symbol">SPDEF</data>
      <data key="v_description">SAM pointed domain containing ets transcription factor</data>
      <data key="v_score">4.29491</data>
      <data key="v_label.cex">0.5</data>
    </node>
    <node id="n38">
      <data key="v_name">TP63</data>
      <data key="v_seqid">ENSGALP00000011836</data>
      <data key="v_geneid">374269</data>
      <data key="v_symbol">TP63</data>
      <data key="v_description">tumor protein p63</data>
      <data key="v_score">3.17397</data>
      <data key="v_label.cex">1.4</data>
    </node>
    <node id="n39">
      <data key="v_name">MB</data>
      <data key="v_seqid">ENSGALP00000020457</data>
      <data key="v_geneid">418056</data>
      <data key="v_symbol">MB</data>
      <data key="v_description">myoglobin</data>
      <data key="v_score">0.22103</data>
      <data key="v_label.cex">0.5</data>
    </node>
    <node id="n40">
      <data key="v_name">FCHSD2</data>
      <data key="v_seqid">ENSGALP00000027951</data>
      <data key="v_geneid">419068</data>
      <data key="v_symbol">FCHSD2</data>
      <data key="v_description">FCH and double SH3 domains 2</data>
      <data key="v_score">0.884762</data>
      <data key="v_label.cex">0.5</data>
    </node>
    <node id="n41">
      <data key="v_name">IGFBP3</data>
      <data key="v_seqid">ENSGALP00000020311</data>
      <data key="v_geneid">420790</data>
      <data key="v_symbol">IGFBP3</data>
      <data key="v_description">insulin-like growth factor binding protein 3</data>
      <data key="v_score">3.31865</data>
      <data key="v_label.cex">0.5</data>
    </node>
    <node id="n42">
      <data key="v_name">DNAJA3</data>
      <data key="v_seqid">ENSGALP00000012682</data>
      <data key="v_geneid">416671</data>
      <data key="v_symbol">DNAJA3</data>
      <data key="v_description">DnaJ (Hsp40) homolog, subfamily A, member 3</data>
      <data key="v_score">1.77568</data>
      <data key="v_label.cex">0.5</data>
    </node>
    <node id="n43">
      <data key="v_name">TLR3</data>
      <data key="v_seqid">ENSGALP00000021914</data>
      <data key="v_geneid">422720</data>
      <data key="v_symbol">TLR3</data>
      <data key="v_description">toll-like receptor 3</data>
      <data key="v_score">1.82373</data>
      <data key="v_label.cex">0.5</data>
    </node>
    <node id="n44">
      <data key="v_name">PCNA</data>
      <data key="v_seqid">ENSGALP00000040305</data>
      <data key="v_geneid">373984</data>
      <data key="v_symbol">PCNA</data>
      <data key="v_description">proliferating cell nuclear antigen</data>
      <data key="v_score">-2.30465</data>
      <data key="v_label.cex">0.5</data>
    </node>
    <node id="n45">
      <data key="v_name">CSRP2</data>
      <data key="v_seqid">ENSGALP00000016664</data>
      <data key="v_geneid">396128</data>
      <data key="v_symbol">CSRP2</data>
      <data key="v_description">cysteine and glycine-rich protein 2</data>
      <data key="v_score">0.19207</data>
      <data key="v_label.cex">0.5</data>
    </node>
    <node id="n46">
      <data key="v_name">CTNNBL1</data>
      <data key="v_seqid">ENSGALP00000011006</data>
      <data key="v_geneid">419299</data>
      <data key="v_symbol">CTNNBL1</data>
      <data key="v_description">catenin, beta like 1</data>
      <data key="v_score">1.36824</data>
      <data key="v_label.cex">0.5</data>
    </node>
    <node id="n47">
      <data key="v_name">TNNC2</data>
      <data key="v_seqid">ENSGALP00000011046</data>
      <data key="v_geneid">396434</data>
      <data key="v_symbol">TNNC2</data>
      <data key="v_description">troponin C type 2 (fast)</data>
      <data key="v_score">0.969757</data>
      <data key="v_label.cex">0.5</data>
    </node>
    <node id="n48">
      <data key="v_name">SMAD3</data>
      <data key="v_seqid">ENSGALP00000012766</data>
      <data key="v_geneid">395132</data>
      <data key="v_symbol">SMAD3</data>
      <data key="v_description">SMAD family member 3</data>
      <data key="v_score">1.64325</data>
      <data key="v_label.cex">1.4</data>
    </node>
    <node id="n49">
      <data key="v_name">ING2</data>
      <data key="v_seqid">ENSGALP00000017323</data>
      <data key="v_geneid">422553</data>
      <data key="v_symbol">ING2</data>
      <data key="v_description">inhibitor of growth family, member 2</data>
      <data key="v_score">2.22924</data>
      <data key="v_label.cex">0.5</data>
    </node>
    <node id="n50">
      <data key="v_name">NOX1</data>
      <data key="v_seqid">ENSGALP00000010835</data>
      <data key="v_geneid">422257</data>
      <data key="v_symbol">NOX1</data>
      <data key="v_description">NADPH oxidase 1</data>
      <data key="v_score">1.23579</data>
      <data key="v_label.cex">0.5</data>
    </node>
    <node id="n51">
      <data key="v_name">BRCA2</data>
      <data key="v_seqid">ENSGALP00000027524</data>
      <data key="v_geneid">374139</data>
      <data key="v_symbol">BRCA2</data>
      <data key="v_description">breast cancer 2, early onset</data>
      <data key="v_score">1.75163</data>
      <data key="v_label.cex">0.5</data>
    </node>
    <node id="n52">
      <data key="v_name">BNIP3L</data>
      <data key="v_seqid">ENSGALP00000000309</data>
      <data key="v_geneid">419522</data>
      <data key="v_symbol">BNIP3L</data>
      <data key="v_description">BCL2/adenovirus E1B 19kDa interacting protein 3-like</data>
      <data key="v_score">2.01164</data>
      <data key="v_label.cex">0.5</data>
    </node>
    <node id="n53">
      <data key="v_name">BCL6</data>
      <data key="v_seqid">ENSGALP00000011884</data>
      <data key="v_geneid">424912</data>
      <data key="v_symbol">BCL6</data>
      <data key="v_description">B-cell CLL/lymphoma 6</data>
      <data key="v_score">0.401557</data>
      <data key="v_label.cex">0.5</data>
    </node>
    <node id="n54">
      <data key="v_name">SAP18</data>
      <data key="v_seqid">ENSGALP00000027618</data>
      <data key="v_geneid">374206</data>
      <data key="v_symbol">SAP18</data>
      <data key="v_description">Sin3A-associated protein, 18kDa</data>
      <data key="v_score">2.22423</data>
      <data key="v_label.cex">0.5</data>
    </node>
    <node id="n55">
      <data key="v_name">MAP3K5</data>
      <data key="v_seqid">ENSGALP00000022482</data>
      <data key="v_geneid">421688</data>
      <data key="v_symbol">MAP3K5</data>
      <data key="v_description">mitogen-activated protein kinase kinase kinase 5</data>
      <data key="v_score">1.84294</data>
      <data key="v_label.cex">0.5</data>
    </node>
    <node id="n56">
      <data key="v_name">ABL1</data>
      <data key="v_seqid">ENSGALP00000006154</data>
      <data key="v_geneid">417181</data>
      <data key="v_symbol">ABL1</data>
      <data key="v_description">c-abl oncogene 1, non-receptor tyrosine kinase</data>
      <data key="v_score">1.52904</data>
      <data key="v_label.cex">0.5</data>
    </node>
    <node id="n57">
      <data key="v_name">ADCY8</data>
      <data key="v_seqid">ENSGALP00000026243</data>
      <data key="v_geneid">420328</data>
      <data key="v_symbol">ADCY8</data>
      <data key="v_description">adenylate cyclase 8 (brain)</data>
      <data key="v_score">-0.37491</data>
      <data key="v_label.cex">0.5</data>
    </node>
    <node id="n58">
      <data key="v_name">E2F4</data>
      <data key="v_seqid">ENSGALP00000002638</data>
      <data key="v_geneid">769430</data>
      <data key="v_symbol">E2F4</data>
      <data key="v_description">E2F transcription factor 4, p107/p130-binding</data>
      <data key="v_score">1.35162</data>
      <data key="v_label.cex">0.5</data>
    </node>
    <node id="n59">
      <data key="v_name">RHOB</data>
      <data key="v_seqid">ENSGALP00000026544</data>
      <data key="v_geneid">395734</data>
      <data key="v_symbol">RHOB</data>
      <data key="v_description">ras homolog family member B</data>
      <data key="v_score">0.740143</data>
      <data key="v_label.cex">0.5</data>
    </node>
    <node id="n60">
      <data key="v_name">SUDS3</data>
      <data key="v_seqid">ENSGALP00000037476</data>
      <data key="v_geneid">427713</data>
      <data key="v_symbol">SUDS3</data>
      <data key="v_description">suppressor of defective silencing 3 homolog (S. cerevisiae)</data>
      <data key="v_score">1.22409</data>
      <data key="v_label.cex">0.5</data>
    </node>
    <node id="n61">
      <data key="v_name">TGFB3</data>
      <data key="v_seqid">ENSGALP00000036912</data>
      <data key="v_geneid">396438</data>
      <data key="v_symbol">TGFB3</data>
      <data key="v_description">transforming growth factor, beta 3</data>
      <data key="v_score">1.35438</data>
      <data key="v_label.cex">0.5</data>
    </node>
    <node id="n62">
      <data key="v_name">NEUROD1</data>
      <data key="v_seqid">ENSGALP00000014468</data>
      <data key="v_geneid">395754</data>
      <data key="v_symbol">NEUROD1</data>
      <data key="v_description">neurogenic differentiation 1</data>
      <data key="v_score">3.99821</data>
      <data key="v_label.cex">1.4</data>
    </node>
    <node id="n63">
      <data key="v_name">PDCD5</data>
      <data key="v_seqid">ENSGALP00000007391</data>
      <data key="v_geneid">415765</data>
      <data key="v_symbol">PDCD5</data>
      <data key="v_description">programmed cell death 5</data>
      <data key="v_score">2.31268</data>
      <data key="v_label.cex">0.5</data>
    </node>
    <node id="n64">
      <data key="v_name">RPP30</data>
      <data key="v_seqid">ENSGALP00000010470</data>
      <data key="v_geneid">423795</data>
      <data key="v_symbol">RPP30</data>
      <data key="v_description">ribonuclease P/MRP 30kDa subunit</data>
      <data key="v_score">0.0565987</data>
      <data key="v_label.cex">0.5</data>
    </node>
    <node id="n65">
      <data key="v_name">HIPK1</data>
      <data key="v_seqid">ENSGALP00000002998</data>
      <data key="v_geneid">419880</data>
      <data key="v_symbol">HIPK1</data>
      <data key="v_description">homeodomain interacting protein kinase 1</data>
      <data key="v_score">1.83415</data>
      <data key="v_label.cex">1.4</data>
    </node>
    <node id="n66">
      <data key="v_name">KRT8</data>
      <data key="v_seqid">ENSGALP00000016632</data>
      <data key="v_geneid">426896</data>
      <data key="v_symbol">KRT8</data>
      <data key="v_description">keratin 8</data>
      <data key="v_score">1.61043</data>
      <data key="v_label.cex">0.5</data>
    </node>
    <node id="n67">
      <data key="v_name">FBXO42</data>
      <data key="v_seqid">ENSGALP00000005909</data>
      <data key="v_geneid">419461</data>
      <data key="v_symbol">FBXO42</data>
      <data key="v_description">F-box protein 42</data>
      <data key="v_score">1.26057</data>
      <data key="v_label.cex">0.5</data>
    </node>
    <node id="n68">
      <data key="v_name">ING4</data>
      <data key="v_seqid">ENSGALP00000023298</data>
      <data key="v_geneid">418281</data>
      <data key="v_symbol">ING4</data>
      <data key="v_description">inhibitor of growth family, member 4</data>
      <data key="v_score">2.47996</data>
      <data key="v_label.cex">0.5</data>
    </node>
    <node id="n69">
      <data key="v_name">FBLIM1</data>
      <data key="v_seqid">ENSGALP00000039038</data>
      <data key="v_geneid">419458</data>
      <data key="v_symbol">FBLIM1</data>
      <data key="v_description">filamin binding LIM protein 1</data>
      <data key="v_score">1.06871</data>
      <data key="v_label.cex">0.5</data>
    </node>
    <node id="n70">
      <data key="v_name">TERF1</data>
      <data key="v_seqid">ENSGALP00000025161</data>
      <data key="v_geneid">378896</data>
      <data key="v_symbol">TERF1</data>
      <data key="v_description">telomeric repeat binding factor (NIMA-interacting) 1</data>
      <data key="v_score">2.71563</data>
      <data key="v_label.cex">0.5</data>
    </node>
    <node id="n71">
      <data key="v_name">IL20RA</data>
      <data key="v_seqid">ENSGALP00000022453</data>
      <data key="v_geneid">421686</data>
      <data key="v_symbol">IL20RA</data>
      <data key="v_description">interleukin 20 receptor, alpha</data>
      <data key="v_score">0.858913</data>
      <data key="v_label.cex">0.5</data>
    </node>
    <node id="n72">
      <data key="v_name">HMGB1</data>
      <data key="v_seqid">ENSGALP00000027541</data>
      <data key="v_geneid">395724</data>
      <data key="v_symbol">HMGB1</data>
      <data key="v_description">high mobility group box 1</data>
      <data key="v_score">1.35738</data>
      <data key="v_label.cex">0.5</data>
    </node>
    <node id="n73">
      <data key="v_name">HDAC2</data>
      <data key="v_seqid">ENSGALP00000024133</data>
      <data key="v_geneid">395635</data>
      <data key="v_symbol">HDAC2</data>
      <data key="v_description">histone deacetylase 2</data>
      <data key="v_score">0.197478</data>
      <data key="v_label.cex">0.5</data>
    </node>
    <node id="n74">
      <data key="v_name">RAF1</data>
      <data key="v_seqid">ENSGALP00000033314</data>
      <data key="v_geneid">396245</data>
      <data key="v_symbol">RAF1</data>
      <data key="v_description">v-raf-1 murine leukemia viral oncogene homolog 1</data>
      <data key="v_score">0.756805</data>
      <data key="v_label.cex">0.5</data>
    </node>
    <node id="n75">
      <data key="v_name">DUSP6</data>
      <data key="v_seqid">ENSGALP00000037562</data>
      <data key="v_geneid">374272</data>
      <data key="v_symbol">DUSP6</data>
      <data key="v_description">dual specificity phosphatase 6</data>
      <data key="v_score">2.16408</data>
      <data key="v_label.cex">0.5</data>
    </node>
    <node id="n76">
      <data key="v_name">NEURL</data>
      <data key="v_seqid">ENSGALP00000013459</data>
      <data key="v_geneid">423875</data>
      <data key="v_symbol">NEURL</data>
      <data key="v_description">neuralized homolog (Drosophila)</data>
      <data key="v_score">1.5768</data>
      <data key="v_label.cex">0.5</data>
    </node>
    <node id="n77">
      <data key="v_name">FZR1</data>
      <data key="v_seqid">ENSGALP00000034923</data>
      <data key="v_geneid">373959</data>
      <data key="v_symbol">FZR1</data>
      <data key="v_description">fizzy/cell division cycle 20 related 1 (Drosophila)</data>
      <data key="v_score">1.27764</data>
      <data key="v_label.cex">0.5</data>
    </node>
    <node id="n78">
      <data key="v_name">AVP</data>
      <data key="v_seqid">ENSGALP00000022811</data>
      <data key="v_geneid">396101</data>
      <data key="v_symbol">AVP</data>
      <data key="v_description">arginine vasopressin (neurophysin II, antidiuretic hormone, diabetes insipidus, neurohypophyseal)</data>
      <data key="v_score">0.464798</data>
      <data key="v_label.cex">0.5</data>
    </node>
    <node id="n79">
      <data key="v_name">NDUFA4</data>
      <data key="v_seqid">ENSGALP00000017405</data>
      <data key="v_geneid">772135</data>
      <data key="v_symbol">NDUFA4</data>
      <data key="v_description">NADH dehydrogenase (ubiquinone) 1 alpha subcomplex, 4, 9kDa</data>
      <data key="v_score">-0.477896</data>
      <data key="v_label.cex">0.5</data>
    </node>
    <node id="n80">
      <data key="v_name">GPLD1</data>
      <data key="v_seqid">ENSGALP00000020646</data>
      <data key="v_geneid">420819</data>
      <data key="v_symbol">GPLD1</data>
      <data key="v_description">glycosylphosphatidylinositol specific phospholipase D1</data>
      <data key="v_score">2.4115</data>
      <data key="v_label.cex">0.5</data>
    </node>
    <node id="n81">
      <data key="v_name">RNPS1</data>
      <data key="v_seqid">ENSGALP00000015093</data>
      <data key="v_geneid">416756</data>
      <data key="v_symbol">RNPS1</data>
      <data key="v_description">RNA binding protein S1, serine-rich domain</data>
      <data key="v_score">1.83502</data>
      <data key="v_label.cex">0.5</data>
    </node>
    <node id="n82">
      <data key="v_name">PROK1</data>
      <data key="v_seqid">ENSGALP00000000575</data>
      <data key="v_geneid">428257</data>
      <data key="v_symbol">PROK1</data>
      <data key="v_description">prokineticin 1</data>
      <data key="v_score">1.31097</data>
      <data key="v_label.cex">0.5</data>
    </node>
    <node id="n83">
      <data key="v_name">SEPN1</data>
      <data key="v_seqid">ENSGALP00000001479</data>
      <data key="v_geneid">419587</data>
      <data key="v_symbol">SEPN1</data>
      <data key="v_description">selenoprotein N, 1</data>
      <data key="v_score">0.1436</data>
      <data key="v_label.cex">0.5</data>
    </node>
    <node id="n84">
      <data key="v_name">ARPC2</data>
      <data key="v_seqid">ENSGALP00000018652</data>
      <data key="v_geneid">429041</data>
      <data key="v_symbol">ARPC2</data>
      <data key="v_description">actin related protein 2/3 complex, subunit 2, 34kDa</data>
      <data key="v_score">1.09085</data>
      <data key="v_label.cex">0.5</data>
    </node>
    <node id="n85">
      <data key="v_name">NOTCH1</data>
      <data key="v_seqid">ENSGALP00000003746</data>
      <data key="v_geneid">395655</data>
      <data key="v_symbol">NOTCH1</data>
      <data key="v_description">notch 1</data>
      <data key="v_score">1.61896</data>
      <data key="v_label.cex">0.5</data>
    </node>
    <node id="n86">
      <data key="v_name">PSEN2</data>
      <data key="v_seqid">ENSGALP00000032555</data>
      <data key="v_geneid">374188</data>
      <data key="v_symbol">PSEN2</data>
      <data key="v_description">presenilin 2 (Alzheimer disease 4)</data>
      <data key="v_score">2.40228</data>
      <data key="v_label.cex">0.5</data>
    </node>
    <node id="n87">
      <data key="v_name">VAV2</data>
      <data key="v_seqid">ENSGALP00000004246</data>
      <data key="v_geneid">373938</data>
      <data key="v_symbol">VAV2</data>
      <data key="v_description">vav 2 guanine nucleotide exchange factor</data>
      <data key="v_score">1.38058</data>
      <data key="v_label.cex">0.5</data>
    </node>
    <node id="n88">
      <data key="v_name">SCIN</data>
      <data key="v_seqid">ENSGALP00000037173</data>
      <data key="v_geneid">420588</data>
      <data key="v_symbol">SCIN</data>
      <data key="v_description">scinderin</data>
      <data key="v_score">1.12267</data>
      <data key="v_label.cex">0.5</data>
    </node>
    <node id="n89">
      <data key="v_name">CTRL</data>
      <data key="v_seqid">ENSGALP00000002566</data>
      <data key="v_geneid">427531</data>
      <data key="v_symbol">CTRL</data>
      <data key="v_description">chymotrypsin-like</data>
      <data key="v_score">0.892791</data>
      <data key="v_label.cex">0.5</data>
    </node>
    <node id="n90">
      <data key="v_name">SIRT1</data>
      <data key="v_seqid">ENSGALP00000004350</data>
      <data key="v_geneid">423646</data>
      <data key="v_symbol">SIRT1</data>
      <data key="v_description">sirtuin 1</data>
      <data key="v_score">1.64644</data>
      <data key="v_label.cex">0.5</data>
    </node>
    <node id="n91">
      <data key="v_name">PLAT</data>
      <data key="v_seqid">ENSGALP00000005876</data>
      <data key="v_geneid">426791</data>
      <data key="v_symbol">PLAT</data>
      <data key="v_description">plasminogen activator, tissue</data>
      <data key="v_score">0.675823</data>
      <data key="v_label.cex">0.5</data>
    </node>
    <node id="n92">
      <data key="v_name">STK4</data>
      <data key="v_seqid">ENSGALP00000006511</data>
      <data key="v_geneid">419187</data>
      <data key="v_symbol">STK4</data>
      <data key="v_description">serine/threonine kinase 4</data>
      <data key="v_score">0.673345</data>
      <data key="v_label.cex">0.5</data>
    </node>
    <node id="n93">
      <data key="v_name">CLU</data>
      <data key="v_seqid">ENSGALP00000035990</data>
      <data key="v_geneid">395722</data>
      <data key="v_symbol">CLU</data>
      <data key="v_description">clusterin</data>
      <data key="v_score">0.419809</data>
      <data key="v_label.cex">0.5</data>
    </node>
    <node id="n94">
      <data key="v_name">ALDH9A1</data>
      <data key="v_seqid">ENSGALP00000005520</data>
      <data key="v_geneid">424405</data>
      <data key="v_symbol">ALDH9A1</data>
      <data key="v_description">aldehyde dehydrogenase 9 family, member A1</data>
      <data key="v_score">0.868289</data>
      <data key="v_label.cex">0.5</data>
    </node>
    <node id="n95">
      <data key="v_name">ACTN2</data>
      <data key="v_seqid">ENSGALP00000023309</data>
      <data key="v_geneid">396263</data>
      <data key="v_symbol">ACTN2</data>
      <data key="v_description">actinin, alpha 2</data>
      <data key="v_score">0.22508</data>
      <data key="v_label.cex">0.5</data>
    </node>
    <node id="n96">
      <data key="v_name">RNF32</data>
      <data key="v_seqid">ENSGALP00000010301</data>
      <data key="v_geneid">770441</data>
      <data key="v_symbol">RNF32</data>
      <data key="v_description">ring finger protein 32</data>
      <data key="v_score">0.27391</data>
      <data key="v_label.cex">0.5</data>
    </node>
    <node id="n97">
      <data key="v_name">HERC3</data>
      <data key="v_seqid">ENSGALP00000016858</data>
      <data key="v_geneid">422514</data>
      <data key="v_symbol">HERC3</data>
      <data key="v_description">hect domain and RLD 3</data>
      <data key="v_score">1.00752</data>
      <data key="v_label.cex">0.5</data>
    </node>
    <node id="n98">
      <data key="v_name">SIAH1</data>
      <data key="v_seqid">ENSGALP00000006226</data>
      <data key="v_geneid">374076</data>
      <data key="v_symbol">SIAH1</data>
      <data key="v_description">seven in absentia homolog 1 (Drosophila)</data>
      <data key="v_score">2.67311</data>
      <data key="v_label.cex">1.4</data>
    </node>
    <node id="n99">
      <data key="v_name">MMP9</data>
      <data key="v_seqid">ENSGALP00000011309</data>
      <data key="v_geneid">395387</data>
      <data key="v_symbol">MMP9</data>
      <data key="v_description">matrix metallopeptidase 9 (gelatinase B, 92kDa gelatinase, 92kDa type IV collagenase)</data>
      <data key="v_score">2.47807</data>
      <data key="v_label.cex">1.4</data>
    </node>
    <node id="n100">
      <data key="v_name">PPP2R4</data>
      <data key="v_seqid">ENSGALP00000002576</data>
      <data key="v_geneid">426329</data>
      <data key="v_symbol">PPP2R4</data>
      <data key="v_description">protein phosphatase 2A activator, regulatory subunit 4</data>
      <data key="v_score">1.51284</data>
      <data key="v_label.cex">0.5</data>
    </node>
    <node id="n101">
      <data key="v_name">SAV1</data>
      <data key="v_seqid">ENSGALP00000020137</data>
      <data key="v_geneid">423578</data>
      <data key="v_symbol">SAV1</data>
      <data key="v_description">salvador homolog 1 (Drosophila)</data>
      <data key="v_score">2.09608</data>
      <data key="v_label.cex">0.5</data>
    </node>
    <node id="n102">
      <data key="v_name">DONSON</data>
      <data key="v_seqid">ENSGALP00000025716</data>
      <data key="v_geneid">418504</data>
      <data key="v_symbol">DONSON</data>
      <data key="v_description">downstream neighbor of SON</data>
      <data key="v_score">0.0527392</data>
      <data key="v_label.cex">0.5</data>
    </node>
    <node id="n103">
      <data key="v_name">NUMB</data>
      <data key="v_seqid">ENSGALP00000015121</data>
      <data key="v_geneid">395639</data>
      <data key="v_symbol">NUMB</data>
      <data key="v_description">numb homolog (Drosophila)</data>
      <data key="v_score">0.177708</data>
      <data key="v_label.cex">0.5</data>
    </node>
    <node id="n104">
      <data key="v_name">AQP4</data>
      <data key="v_seqid">ENSGALP00000024367</data>
      <data key="v_geneid">421088</data>
      <data key="v_symbol">AQP4</data>
      <data key="v_description">aquaporin 4</data>
      <data key="v_score">1.32753</data>
      <data key="v_label.cex">0.5</data>
    </node>
    <node id="n105">
      <data key="v_name">PRKACB</data>
      <data key="v_seqid">ENSGALP00000014351</data>
      <data key="v_geneid">424542</data>
      <data key="v_symbol">PRKACB</data>
      <data key="v_description">protein kinase, cAMP-dependent, catalytic, beta</data>
      <data key="v_score">-0.241787</data>
      <data key="v_label.cex">0.5</data>
    </node>
    <node id="n106">
      <data key="v_name">CRP</data>
      <data key="v_seqid">ENSGALP00000034910</data>
      <data key="v_geneid">776376</data>
      <data key="v_symbol">CRP</data>
      <data key="v_description">C-reactive protein, pentraxin-related</data>
      <data key="v_score">0.755537</data>
      <data key="v_label.cex">0.5</data>
    </node>
    <node id="n107">
      <data key="v_name">ZBTB16</data>
      <data key="v_seqid">ENSGALP00000011332</data>
      <data key="v_geneid">419759</data>
      <data key="v_symbol">ZBTB16</data>
      <data key="v_description">zinc finger and BTB domain containing 16</data>
      <data key="v_score">1.57594</data>
      <data key="v_label.cex">0.5</data>
    </node>
    <node id="n108">
      <data key="v_name">TOP2A</data>
      <data key="v_seqid">ENSGALP00000006239</data>
      <data key="v_geneid">395570</data>
      <data key="v_symbol">TOP2A</data>
      <data key="v_description">topoisomerase (DNA) II alpha 170kDa</data>
      <data key="v_score">0.000809033</data>
      <data key="v_label.cex">0.5</data>
    </node>
    <node id="n109">
      <data key="v_name">KRT20</data>
      <data key="v_seqid">ENSGALP00000006089</data>
      <data key="v_geneid">420045</data>
      <data key="v_symbol">KRT20</data>
      <data key="v_description">keratin 20</data>
      <data key="v_score">0.26817</data>
      <data key="v_label.cex">0.5</data>
    </node>
    <node id="n110">
      <data key="v_name">GHRHR</data>
      <data key="v_seqid">ENSGALP00000008360</data>
      <data key="v_geneid">420385</data>
      <data key="v_symbol">GHRHR</data>
      <data key="v_description">growth hormone releasing hormone receptor</data>
      <data key="v_score">0.775095</data>
      <data key="v_label.cex">0.5</data>
    </node>
    <node id="n111">
      <data key="v_name">WNT11</data>
      <data key="v_seqid">ENSGALP00000001229</data>
      <data key="v_geneid">395562</data>
      <data key="v_symbol">WNT11</data>
      <data key="v_description">wingless-type MMTV integration site family, member 11</data>
      <data key="v_score">2.01461</data>
      <data key="v_label.cex">0.5</data>
    </node>
    <node id="n112">
      <data key="v_name">IL6</data>
      <data key="v_seqid">ENSGALP00000020205</data>
      <data key="v_geneid">395337</data>
      <data key="v_symbol">IL6</data>
      <data key="v_description">interleukin 6 (interferon, beta 2)</data>
      <data key="v_score">2.34486</data>
      <data key="v_label.cex">0.5</data>
    </node>
    <node id="n113">
      <data key="v_name">SFRP1</data>
      <data key="v_seqid">ENSGALP00000005489</data>
      <data key="v_geneid">395237</data>
      <data key="v_symbol">SFRP1</data>
      <data key="v_description">secreted frizzled-related protein 1</data>
      <data key="v_score">0.366485</data>
      <data key="v_label.cex">0.5</data>
    </node>
    <node id="n114">
      <data key="v_name">PRKDC</data>
      <data key="v_seqid">ENSGALP00000024527</data>
      <data key="v_geneid">395376</data>
      <data key="v_symbol">PRKDC</data>
      <data key="v_description">protein kinase, DNA-activated, catalytic polypeptide</data>
      <data key="v_score">1.84744</data>
      <data key="v_label.cex">0.5</data>
    </node>
    <node id="n115">
      <data key="v_name">ING5</data>
      <data key="v_seqid">ENSGALP00000010199</data>
      <data key="v_geneid">424852</data>
      <data key="v_symbol">ING5</data>
      <data key="v_description">inhibitor of growth family, member 5</data>
      <data key="v_score">2.00605</data>
      <data key="v_label.cex">0.5</data>
    </node>
    <node id="n116">
      <data key="v_name">MYH7</data>
      <data key="v_seqid">ENSGALP00000039921</data>
      <data key="v_geneid">395350</data>
      <data key="v_symbol">MYH7</data>
      <data key="v_description">myosin, heavy chain 7, cardiac muscle, beta</data>
      <data key="v_score">1.96995</data>
      <data key="v_label.cex">0.5</data>
    </node>
    <node id="n117">
      <data key="v_name">MRPL10</data>
      <data key="v_seqid">ENSGALP00000023202</data>
      <data key="v_geneid">426521</data>
      <data key="v_symbol">MRPL10</data>
      <data key="v_description">mitochondrial ribosomal protein L10</data>
      <data key="v_score">0.770269</data>
      <data key="v_label.cex">0.5</data>
    </node>
    <node id="n118">
      <data key="v_name">TLX3</data>
      <data key="v_seqid">ENSGALP00000003422</data>
      <data key="v_geneid">395867</data>
      <data key="v_symbol">TLX3</data>
      <data key="v_description">T-cell leukemia homeobox 3</data>
      <data key="v_score">0.620431</data>
      <data key="v_label.cex">0.5</data>
    </node>
    <node id="n119">
      <data key="v_name">GPC3</data>
      <data key="v_seqid">ENSGALP00000009806</data>
      <data key="v_geneid">770863</data>
      <data key="v_symbol">GPC3</data>
      <data key="v_description">glypican 3</data>
      <data key="v_score">1.43133</data>
      <data key="v_label.cex">0.5</data>
    </node>
    <node id="n120">
      <data key="v_name">PDPK1</data>
      <data key="v_seqid">ENSGALP00000010343</data>
      <data key="v_geneid">416588</data>
      <data key="v_symbol">PDPK1</data>
      <data key="v_description">3-phosphoinositide dependent protein kinase-1</data>
      <data key="v_score">1.83062</data>
      <data key="v_label.cex">0.5</data>
    </node>
    <node id="n121">
      <data key="v_name">IL12A</data>
      <data key="v_seqid">ENSGALP00000015585</data>
      <data key="v_geneid">407090</data>
      <data key="v_symbol">IL12A</data>
      <data key="v_description">interleukin 12A (natural killer cell stimulatory factor 1, cytotoxic lymphocyte maturation factor 1, p35)</data>
      <data key="v_score">2.59934</data>
      <data key="v_label.cex">0.5</data>
    </node>
    <node id="n122">
      <data key="v_name">RIPK1</data>
      <data key="v_seqid">ENSGALP00000036419</data>
      <data key="v_geneid">378921</data>
      <data key="v_symbol">RIPK1</data>
      <data key="v_description">receptor (TNFRSF)-interacting serine-threonine kinase 1</data>
      <data key="v_score">0.13689</data>
      <data key="v_label.cex">0.5</data>
    </node>
    <node id="n123">
      <data key="v_name">PSMD11</data>
      <data key="v_seqid">ENSGALP00000039931</data>
      <data key="v_geneid">430878</data>
      <data key="v_symbol">PSMD11</data>
      <data key="v_description">proteasome (prosome, macropain) 26S subunit, non-ATPase, 11</data>
      <data key="v_score">1.14327</data>
      <data key="v_label.cex">0.5</data>
    </node>
    <node id="n124">
      <data key="v_name">MTCH1</data>
      <data key="v_seqid">ENSGALP00000000242</data>
      <data key="v_geneid">425491</data>
      <data key="v_symbol">MTCH1</data>
      <data key="v_description">mitochondrial carrier 1</data>
      <data key="v_score">2.66372</data>
      <data key="v_label.cex">0.5</data>
    </node>
    <node id="n125">
      <data key="v_name">ACVR1B</data>
      <data key="v_seqid">ENSGALP00000023536</data>
      <data key="v_geneid">768878</data>
      <data key="v_symbol">ACVR1B</data>
      <data key="v_description">activin A receptor, type IB</data>
      <data key="v_score">2.02191</data>
      <data key="v_label.cex">1.4</data>
    </node>
    <node id="n126">
      <data key="v_name">ITPA</data>
      <data key="v_seqid">ENSGALP00000005130</data>
      <data key="v_geneid">424390</data>
      <data key="v_symbol">ITPA</data>
      <data key="v_description">inosine triphosphatase (nucleoside triphosphate pyrophosphatase)</data>
      <data key="v_score">-0.260467</data>
      <data key="v_label.cex">0.5</data>
    </node>
    <node id="n127">
      <data key="v_name">PRSS2</data>
      <data key="v_seqid">ENSGALP00000029849</data>
      <data key="v_geneid">396344</data>
      <data key="v_symbol">PRSS2</data>
      <data key="v_description">protease, serine, 2 (trypsin 2)</data>
      <data key="v_score">0.209914</data>
      <data key="v_label.cex">0.5</data>
    </node>
    <node id="n128">
      <data key="v_name">VWC2</data>
      <data key="v_seqid">ENSGALP00000021328</data>
      <data key="v_geneid">420944</data>
      <data key="v_symbol">VWC2</data>
      <data key="v_description">von Willebrand factor C domain containing 2</data>
      <data key="v_score">0.340208</data>
      <data key="v_label.cex">0.5</data>
    </node>
    <node id="n129">
      <data key="v_name">DNM1L</data>
      <data key="v_seqid">ENSGALP00000021058</data>
      <data key="v_geneid">418132</data>
      <data key="v_symbol">DNM1L</data>
      <data key="v_description">dynamin 1-like</data>
      <data key="v_score">1.00255</data>
      <data key="v_label.cex">0.5</data>
    </node>
    <node id="n130">
      <data key="v_name">HIPK2</data>
      <data key="v_seqid">ENSGALP00000020844</data>
      <data key="v_geneid">374138</data>
      <data key="v_symbol">HIPK2</data>
      <data key="v_description">homeodomain interacting protein kinase 2</data>
      <data key="v_score">0.916532</data>
      <data key="v_label.cex">1.4</data>
    </node>
    <node id="n131">
      <data key="v_name">ARHGEF11</data>
      <data key="v_seqid">ENSGALP00000021624</data>
      <data key="v_geneid">425979</data>
      <data key="v_symbol">ARHGEF11</data>
      <data key="v_description">Rho guanine nucleotide exchange factor (GEF) 11</data>
      <data key="v_score">1.31205</data>
      <data key="v_label.cex">0.5</data>
    </node>
    <node id="n132">
      <data key="v_name">MMS19</data>
      <data key="v_seqid">ENSGALP00000012231</data>
      <data key="v_geneid">423842</data>
      <data key="v_symbol">MMS19</data>
      <data key="v_description">MMS19 nucleotide excision repair homolog (S. cerevisiae)</data>
      <data key="v_score">1.58342</data>
      <data key="v_label.cex">0.5</data>
    </node>
    <node id="n133">
      <data key="v_name">PVALB</data>
      <data key="v_seqid">ENSGALP00000020426</data>
      <data key="v_geneid">396459</data>
      <data key="v_symbol">PVALB</data>
      <data key="v_description">parvalbumin</data>
      <data key="v_score">2.51545</data>
      <data key="v_label.cex">0.5</data>
    </node>
    <node id="n134">
      <data key="v_name">CTNNB1</data>
      <data key="v_seqid">ENSGALP00000019402</data>
      <data key="v_geneid">395964</data>
      <data key="v_symbol">CTNNB1</data>
      <data key="v_description">catenin (cadherin-associated protein), beta 1, 88kDa</data>
      <data key="v_score">1.5502</data>
      <data key="v_label.cex">0.5</data>
    </node>
    <node id="n135">
      <data key="v_name">CTLA4</data>
      <data key="v_seqid">ENSGALP00000014096</data>
      <data key="v_geneid">424106</data>
      <data key="v_symbol">CTLA4</data>
      <data key="v_description">cytotoxic T-lymphocyte-associated protein 4</data>
      <data key="v_score">3.82107</data>
      <data key="v_label.cex">0.5</data>
    </node>
    <node id="n136">
      <data key="v_name">DKK2</data>
      <data key="v_seqid">ENSGALP00000017146</data>
      <data key="v_geneid">422531</data>
      <data key="v_symbol">DKK2</data>
      <data key="v_description">dickkopf 2 homolog (Xenopus laevis)</data>
      <data key="v_score">0.221497</data>
      <data key="v_label.cex">0.5</data>
    </node>
    <node id="n137">
      <data key="v_name">AGRP</data>
      <data key="v_seqid">ENSGALP00000003505</data>
      <data key="v_geneid">427535</data>
      <data key="v_symbol">AGRP</data>
      <data key="v_description">agouti related protein homolog (mouse)</data>
      <data key="v_score">0.0338</data>
      <data key="v_label.cex">0.5</data>
    </node>
    <node id="n138">
      <data key="v_name">OTX2</data>
      <data key="v_seqid">ENSGALP00000031824</data>
      <data key="v_geneid">395191</data>
      <data key="v_symbol">OTX2</data>
      <data key="v_description">orthodenticle homeobox 2</data>
      <data key="v_score">0.998793</data>
      <data key="v_label.cex">0.5</data>
    </node>
    <node id="n139">
      <data key="v_name">PAX9</data>
      <data key="v_seqid">ENSGALP00000037011</data>
      <data key="v_geneid">395740</data>
      <data key="v_symbol">PAX9</data>
      <data key="v_description">paired box 9</data>
      <data key="v_score">0.679239</data>
      <data key="v_label.cex">0.5</data>
    </node>
    <node id="n140">
      <data key="v_name">AIFM2</data>
      <data key="v_seqid">ENSGALP00000007614</data>
      <data key="v_geneid">423720</data>
      <data key="v_symbol">AIFM2</data>
      <data key="v_description">apoptosis-inducing factor, mitochondrion-associated, 2</data>
      <data key="v_score">2.31807</data>
      <data key="v_label.cex">0.5</data>
    </node>
    <node id="n141">
      <data key="v_name">TNNC1</data>
      <data key="v_seqid">ENSGALP00000002212</data>
      <data key="v_geneid">396032</data>
      <data key="v_symbol">TNNC1</data>
      <data key="v_description">troponin C type 1 (slow)</data>
      <data key="v_score">0.642586</data>
      <data key="v_label.cex">0.5</data>
    </node>
    <node id="n142">
      <data key="v_name">C1QBP</data>
      <data key="v_seqid">ENSGALP00000002522</data>
      <data key="v_geneid">395538</data>
      <data key="v_symbol">C1QBP</data>
      <data key="v_description">complement component 1, q subcomponent binding protein</data>
      <data key="v_score">0.893391</data>
      <data key="v_label.cex">0.5</data>
    </node>
    <node id="n143">
      <data key="v_name">TRDMT1</data>
      <data key="v_seqid">ENSGALP00000014121</data>
      <data key="v_geneid">420520</data>
      <data key="v_symbol">TRDMT1</data>
      <data key="v_description">tRNA aspartic acid methyltransferase 1</data>
      <data key="v_score">0.584219</data>
      <data key="v_label.cex">0.5</data>
    </node>
    <node id="n144">
      <data key="v_name">TSC22D1</data>
      <data key="v_seqid">ENSGALP00000035712</data>
      <data key="v_geneid">396005</data>
      <data key="v_symbol">TSC22D1</data>
      <data key="v_description">TSC22 domain family, member 1</data>
      <data key="v_score">1.86854</data>
      <data key="v_label.cex">0.5</data>
    </node>
    <node id="n145">
      <data key="v_name">BANP</data>
      <data key="v_seqid">ENSGALP00000009425</data>
      <data key="v_geneid">415834</data>
      <data key="v_symbol">BANP</data>
      <data key="v_description">BTG3 associated nuclear protein</data>
      <data key="v_score">0.134634</data>
      <data key="v_label.cex">0.5</data>
    </node>
    <node id="n146">
      <data key="v_name">TOX</data>
      <data key="v_seqid">ENSGALP00000024866</data>
      <data key="v_geneid">421138</data>
      <data key="v_symbol">TOX</data>
      <data key="v_description">thymocyte selection-associated high mobility group box</data>
      <data key="v_score">2.1841</data>
      <data key="v_label.cex">0.5</data>
    </node>
    <node id="n147">
      <data key="v_name">TSSC4</data>
      <data key="v_seqid">ENSGALP00000038511</data>
      <data key="v_geneid">423092</data>
      <data key="v_symbol">TSSC4</data>
      <data key="v_description">tumor suppressing subtransferable candidate 4</data>
      <data key="v_score">0.781552</data>
      <data key="v_label.cex">0.5</data>
    </node>
    <node id="n148">
      <data key="v_name">STK32B</data>
      <data key="v_seqid">ENSGALP00000024183</data>
      <data key="v_geneid">422850</data>
      <data key="v_symbol">STK32B</data>
      <data key="v_description">serine/threonine kinase 32B</data>
      <data key="v_score">0.807192</data>
      <data key="v_label.cex">0.5</data>
    </node>
    <node id="n149">
      <data key="v_name">PPP2R5C</data>
      <data key="v_seqid">ENSGALP00000018355</data>
      <data key="v_geneid">423460</data>
      <data key="v_symbol">PPP2R5C</data>
      <data key="v_description">protein phosphatase 2, regulatory subunit B&apos;, gamma</data>
      <data key="v_score">3.2159</data>
      <data key="v_label.cex">0.5</data>
    </node>
    <node id="n150">
      <data key="v_name">ANKRD42</data>
      <data key="v_seqid">ENSGALP00000027832</data>
      <data key="v_geneid">772327</data>
      <data key="v_symbol">ANKRD42</data>
      <data key="v_description">ankyrin repeat domain 42</data>
      <data key="v_score">1.02721</data>
      <data key="v_label.cex">0.5</data>
    </node>
    <node id="n151">
      <data key="v_name">RARB</data>
      <data key="v_seqid">ENSGALP00000036953</data>
      <data key="v_geneid">396266</data>
      <data key="v_symbol">RARB</data>
      <data key="v_description">retinoic acid receptor, beta</data>
      <data key="v_score">5.64154</data>
      <data key="v_label.cex">1.4</data>
    </node>
    <node id="n152">
      <data key="v_name">MYO18B</data>
      <data key="v_seqid">ENSGALP00000008869</data>
      <data key="v_geneid">416905</data>
      <data key="v_symbol">MYO18B</data>
      <data key="v_description">myosin XVIIIB</data>
      <data key="v_score">0.580942</data>
      <data key="v_label.cex">0.5</data>
    </node>
    <node id="n153">
      <data key="v_name">VIPR2</data>
      <data key="v_seqid">ENSGALP00000010609</data>
      <data key="v_geneid">420453</data>
      <data key="v_symbol">VIPR2</data>
      <data key="v_description">vasoactive intestinal peptide receptor 2</data>
      <data key="v_score">1.0002</data>
      <data key="v_label.cex">0.5</data>
    </node>
    <node id="n154">
      <data key="v_name">IP6K2</data>
      <data key="v_seqid">ENSGALP00000009131</data>
      <data key="v_geneid">416010</data>
      <data key="v_symbol">IP6K2</data>
      <data key="v_description">inositol hexakisphosphate kinase 2</data>
      <data key="v_score">2.64636</data>
      <data key="v_label.cex">0.5</data>
    </node>
    <node id="n155">
      <data key="v_name">FSHB</data>
      <data key="v_seqid">ENSGALP00000019805</data>
      <data key="v_geneid">374108</data>
      <data key="v_symbol">FSHB</data>
      <data key="v_description">follicle stimulating hormone, beta polypeptide</data>
      <data key="v_score">1.82148</data>
      <data key="v_label.cex">0.5</data>
    </node>
    <node id="n156">
      <data key="v_name">MYOD1</data>
      <data key="v_seqid">ENSGALP00000038684</data>
      <data key="v_geneid">374048</data>
      <data key="v_symbol">MYOD1</data>
      <data key="v_description">myogenic differentiation 1</data>
      <data key="v_score">1.07571</data>
      <data key="v_label.cex">0.5</data>
    </node>
    <node id="n157">
      <data key="v_name">NR4A3</data>
      <data key="v_seqid">ENSGALP00000022048</data>
      <data key="v_geneid">420996</data>
      <data key="v_symbol">NR4A3</data>
      <data key="v_description">nuclear receptor subfamily 4, group A, member 3</data>
      <data key="v_score">1.61599</data>
      <data key="v_label.cex">0.5</data>
    </node>
    <node id="n158">
      <data key="v_name">TNNI1</data>
      <data key="v_seqid">ENSGALP00000000418</data>
      <data key="v_geneid">421161</data>
      <data key="v_symbol">TNNI1</data>
      <data key="v_description">troponin I type 1 (skeletal, slow)</data>
      <data key="v_score">1.2681</data>
      <data key="v_label.cex">0.5</data>
    </node>
    <node id="n159">
      <data key="v_name">TBX5</data>
      <data key="v_seqid">ENSGALP00000013419</data>
      <data key="v_geneid">373988</data>
      <data key="v_symbol">TBX5</data>
      <data key="v_description">T-box 5</data>
      <data key="v_score">1.46358</data>
      <data key="v_label.cex">0.5</data>
    </node>
    <node id="n160">
      <data key="v_name">WNT3</data>
      <data key="v_seqid">ENSGALP00000030667</data>
      <data key="v_geneid">374142</data>
      <data key="v_symbol">WNT3</data>
      <data key="v_description">wingless-type MMTV integration site family, member 3</data>
      <data key="v_score">0.350334</data>
      <data key="v_label.cex">0.5</data>
    </node>
    <node id="n161">
      <data key="v_name">MYL1</data>
      <data key="v_seqid">ENSGALP00000039262</data>
      <data key="v_geneid">396470</data>
      <data key="v_symbol">MYL1</data>
      <data key="v_description">myosin, light chain 1, alkali; skeletal, fast</data>
      <data key="v_score">0.929491</data>
      <data key="v_label.cex">0.5</data>
    </node>
    <node id="n162">
      <data key="v_name">PAX7</data>
      <data key="v_seqid">ENSGALP00000005992</data>
      <data key="v_geneid">395942</data>
      <data key="v_symbol">PAX7</data>
      <data key="v_description">paired box 7</data>
      <data key="v_score">0.237596</data>
      <data key="v_label.cex">0.5</data>
    </node>
    <node id="n163">
      <data key="v_name">MNX1</data>
      <data key="v_seqid">ENSGALP00000010375</data>
      <data key="v_geneid">395768</data>
      <data key="v_symbol">MNX1</data>
      <data key="v_description">motor neuron and pancreas homeobox 1</data>
      <data key="v_score">1.59298</data>
      <data key="v_label.cex">0.5</data>
    </node>
    <node id="n164">
      <data key="v_name">CALB1</data>
      <data key="v_seqid">ENSGALP00000026395</data>
      <data key="v_geneid">396519</data>
      <data key="v_symbol">CALB1</data>
      <data key="v_description">calbindin 1, 28kDa</data>
      <data key="v_score">0.465742</data>
      <data key="v_label.cex">0.5</data>
    </node>
    <node id="n165">
      <data key="v_name">BCL2L1</data>
      <data key="v_seqid">ENSGALP00000010059</data>
      <data key="v_geneid">373954</data>
      <data key="v_symbol">BCL2L1</data>
      <data key="v_description">BCL2-like 1</data>
      <data key="v_score">1.45892</data>
      <data key="v_label.cex">0.5</data>
    </node>
    <node id="n166">
      <data key="v_name">EEF1E1</data>
      <data key="v_seqid">ENSGALP00000020822</data>
      <data key="v_geneid">420865</data>
      <data key="v_symbol">EEF1E1</data>
      <data key="v_description">eukaryotic translation elongation factor 1 epsilon 1</data>
      <data key="v_score">2.03381</data>
      <data key="v_label.cex">0.5</data>
    </node>
    <node id="n167">
      <data key="v_name">RIPK2</data>
      <data key="v_seqid">ENSGALP00000025574</data>
      <data key="v_geneid">420215</data>
      <data key="v_symbol">RIPK2</data>
      <data key="v_description">receptor-interacting serine-threonine kinase 2</data>
      <data key="v_score">2.71379</data>
      <data key="v_label.cex">0.5</data>
    </node>
    <node id="n168">
      <data key="v_name">TNNT2</data>
      <data key="v_seqid">ENSGALP00000000400</data>
      <data key="v_geneid">396433</data>
      <data key="v_symbol">TNNT2</data>
      <data key="v_description">troponin T type 2 (cardiac)</data>
      <data key="v_score">0.546</data>
      <data key="v_label.cex">0.5</data>
    </node>
    <node id="n169">
      <data key="v_name">RASSF6</data>
      <data key="v_seqid">ENSGALP00000019045</data>
      <data key="v_geneid">422653</data>
      <data key="v_symbol">RASSF6</data>
      <data key="v_description">Ras association (RalGDS/AF-6) domain family member 6</data>
      <data key="v_score">1.95862</data>
      <data key="v_label.cex">0.5</data>
    </node>
    <node id="n170">
      <data key="v_name">PTPN5</data>
      <data key="v_seqid">ENSGALP00000010279</data>
      <data key="v_geneid">423085</data>
      <data key="v_symbol">PTPN5</data>
      <data key="v_description">protein tyrosine phosphatase, non-receptor type 5 (striatum-enriched)</data>
      <data key="v_score">0.0661431</data>
      <data key="v_label.cex">0.5</data>
    </node>
    <node id="n171">
      <data key="v_name">LOC416354</data>
      <data key="v_seqid">ENSGALP00000012349</data>
      <data key="v_geneid">416354</data>
      <data key="v_symbol">LOC416354</data>
      <data key="v_description">C-terminal binding protein-like</data>
      <data key="v_score">0.277725</data>
      <data key="v_label.cex">0.5</data>
    </node>
    <node id="n172">
      <data key="v_name">INPP5D</data>
      <data key="v_seqid">ENSGALP00000040503</data>
      <data key="v_geneid">424745</data>
      <data key="v_symbol">INPP5D</data>
      <data key="v_description">inositol polyphosphate-5-phosphatase, 145kDa</data>
      <data key="v_score">1.91736</data>
      <data key="v_label.cex">0.5</data>
    </node>
    <node id="n173">
      <data key="v_name">PSEN1</data>
      <data key="v_seqid">ENSGALP00000015151</data>
      <data key="v_geneid">373977</data>
      <data key="v_symbol">PSEN1</data>
      <data key="v_description">presenilin 1</data>
      <data key="v_score">1.63836</data>
      <data key="v_label.cex">0.5</data>
    </node>
    <node id="n174">
      <data key="v_name">DAB2IP</data>
      <data key="v_seqid">ENSGALP00000002160</data>
      <data key="v_geneid">417117</data>
      <data key="v_symbol">DAB2IP</data>
      <data key="v_description">DAB2 interacting protein</data>
      <data key="v_score">1.67871</data>
      <data key="v_label.cex">0.5</data>
    </node>
    <node id="n175">
      <data key="v_name">MSH4</data>
      <data key="v_seqid">ENSGALP00000018559</data>
      <data key="v_geneid">424725</data>
      <data key="v_symbol">MSH4</data>
      <data key="v_description">mutS homolog 4 (E. coli)</data>
      <data key="v_score">0.200066</data>
      <data key="v_label.cex">0.5</data>
    </node>
    <node id="n176">
      <data key="v_name">TBPL1</data>
      <data key="v_seqid">ENSGALP00000022616</data>
      <data key="v_geneid">395517</data>
      <data key="v_symbol">TBPL1</data>
      <data key="v_description">TBP-like 1</data>
      <data key="v_score">-0.755875</data>
      <data key="v_label.cex">0.5</data>
    </node>
    <node id="n177">
      <data key="v_name">CASP2</data>
      <data key="v_seqid">ENSGALP00000029853</data>
      <data key="v_geneid">395857</data>
      <data key="v_symbol">CASP2</data>
      <data key="v_description">caspase 2, apoptosis-related cysteine peptidase</data>
      <data key="v_score">2.1747</data>
      <data key="v_label.cex">1.4</data>
    </node>
    <node id="n178">
      <data key="v_name">SFRP2</data>
      <data key="v_seqid">ENSGALP00000015022</data>
      <data key="v_geneid">395546</data>
      <data key="v_symbol">SFRP2</data>
      <data key="v_description">secreted frizzled-related protein 2</data>
      <data key="v_score">0.323209</data>
      <data key="v_label.cex">0.5</data>
    </node>
    <node id="n179">
      <data key="v_name">INSR</data>
      <data key="v_seqid">ENSGALP00000005655</data>
      <data key="v_geneid">420133</data>
      <data key="v_symbol">INSR</data>
      <data key="v_description">insulin receptor</data>
      <data key="v_score">0.688447</data>
      <data key="v_label.cex">0.5</data>
    </node>
    <node id="n180">
      <data key="v_name">UTP11L</data>
      <data key="v_seqid">ENSGALP00000002279</data>
      <data key="v_geneid">419606</data>
      <data key="v_symbol">UTP11L</data>
      <data key="v_description">UTP11-like, U3 small nucleolar ribonucleoprotein, (yeast)</data>
      <data key="v_score">2.22114</data>
      <data key="v_label.cex">0.5</data>
    </node>
    <node id="n181">
      <data key="v_name">CYR61</data>
      <data key="v_seqid">ENSGALP00000014090</data>
      <data key="v_geneid">429089</data>
      <data key="v_symbol">CYR61</data>
      <data key="v_description">cysteine-rich, angiogenic inducer, 61</data>
      <data key="v_score">2.60259</data>
      <data key="v_label.cex">0.5</data>
    </node>
    <node id="n182">
      <data key="v_name">MEF2B</data>
      <data key="v_seqid">ENSGALP00000040245</data>
      <data key="v_geneid">426373</data>
      <data key="v_symbol">MEF2B</data>
      <data key="v_description">myocyte enhancer factor 2B</data>
      <data key="v_score">0.114443</data>
      <data key="v_label.cex">0.5</data>
    </node>
    <node id="n183">
      <data key="v_name">TNNI2</data>
      <data key="v_seqid">ENSGALP00000032067</data>
      <data key="v_geneid">396386</data>
      <data key="v_symbol">TNNI2</data>
      <data key="v_description">troponin I type 2 (skeletal, fast)</data>
      <data key="v_score">0.786681</data>
      <data key="v_label.cex">0.5</data>
    </node>
    <node id="n184">
      <data key="v_name">USP28</data>
      <data key="v_seqid">ENSGALP00000011273</data>
      <data key="v_geneid">428246</data>
      <data key="v_symbol">USP28</data>
      <data key="v_description">ubiquitin specific peptidase 28</data>
      <data key="v_score">2.13251</data>
      <data key="v_label.cex">0.5</data>
    </node>
    <node id="n185">
      <data key="v_name">TCF7L2</data>
      <data key="v_seqid">ENSGALP00000014420</data>
      <data key="v_geneid">395508</data>
      <data key="v_symbol">TCF7L2</data>
      <data key="v_description">transcription factor 7-like 2 (T-cell specific, HMG-box)</data>
      <data key="v_score">0.910869</data>
      <data key="v_label.cex">0.5</data>
    </node>
    <node id="n186">
      <data key="v_name">HSPD1</data>
      <data key="v_seqid">ENSGALP00000013122</data>
      <data key="v_geneid">424059</data>
      <data key="v_symbol">HSPD1</data>
      <data key="v_description">heat shock 60kDa protein 1 (chaperonin)</data>
      <data key="v_score">1.60274</data>
      <data key="v_label.cex">0.5</data>
    </node>
    <node id="n187">
      <data key="v_name">GATA2</data>
      <data key="v_seqid">ENSGALP00000009491</data>
      <data key="v_geneid">416018</data>
      <data key="v_symbol">GATA2</data>
      <data key="v_description">GATA binding protein 2</data>
      <data key="v_score">1.02636</data>
      <data key="v_label.cex">0.5</data>
    </node>
    <node id="n188">
      <data key="v_name">BOK</data>
      <data key="v_seqid">ENSGALP00000009257</data>
      <data key="v_geneid">395445</data>
      <data key="v_symbol">BOK</data>
      <data key="v_description">BCL2-related ovarian killer</data>
      <data key="v_score">1.8093</data>
      <data key="v_label.cex">0.5</data>
    </node>
    <node id="n189">
      <data key="v_name">BID</data>
      <data key="v_seqid">ENSGALP00000021253</data>
      <data key="v_geneid">395236</data>
      <data key="v_symbol">BID</data>
      <data key="v_description">BH3 interacting domain death agonist</data>
      <data key="v_score">2.33061</data>
      <data key="v_label.cex">1.4</data>
    </node>
    <node id="n190">
      <data key="v_name">TNFSF10</data>
      <data key="v_seqid">ENSGALP00000014937</data>
      <data key="v_geneid">378894</data>
      <data key="v_symbol">TNFSF10</data>
      <data key="v_description">tumor necrosis factor (ligand) superfamily, member 10</data>
      <data key="v_score">1.60438</data>
      <data key="v_label.cex">0.5</data>
    </node>
    <node id="n191">
      <data key="v_name">RAD21</data>
      <data key="v_seqid">ENSGALP00000025921</data>
      <data key="v_geneid">420286</data>
      <data key="v_symbol">RAD21</data>
      <data key="v_description">RAD21 homolog (S. pombe)</data>
      <data key="v_score">0.975695</data>
      <data key="v_label.cex">0.5</data>
    </node>
    <node id="n192">
      <data key="v_name">PGAM5</data>
      <data key="v_seqid">ENSGALP00000003334</data>
      <data key="v_geneid">416789</data>
      <data key="v_symbol">PGAM5</data>
      <data key="v_description">phosphoglycerate mutase family member 5</data>
      <data key="v_score">1.57249</data>
      <data key="v_label.cex">0.5</data>
    </node>
    <node id="n193">
      <data key="v_name">NDUFA9</data>
      <data key="v_seqid">ENSGALP00000036475</data>
      <data key="v_geneid">419039</data>
      <data key="v_symbol">NDUFA9</data>
      <data key="v_description">NADH dehydrogenase (ubiquinone) 1 alpha subcomplex, 9, 39kDa</data>
      <data key="v_score">0.100923</data>
      <data key="v_label.cex">0.5</data>
    </node>
    <node id="n194">
      <data key="v_name">DDX20</data>
      <data key="v_seqid">ENSGALP00000039428</data>
      <data key="v_geneid">419869</data>
      <data key="v_symbol">DDX20</data>
      <data key="v_description">DEAD (Asp-Glu-Ala-Asp) box polypeptide 20</data>
      <data key="v_score">2.78499</data>
      <data key="v_label.cex">0.5</data>
    </node>
    <node id="n195">
      <data key="v_name">DBF4B</data>
      <data key="v_seqid">ENSGALP00000040040</data>
      <data key="v_geneid">771128</data>
      <data key="v_symbol">DBF4B</data>
      <data key="v_description">DBF4 homolog B (S. cerevisiae)</data>
      <data key="v_score">0.535336</data>
      <data key="v_label.cex">0.5</data>
    </node>
    <node id="n196">
      <data key="v_name">IKZF1</data>
      <data key="v_seqid">ENSGALP00000021333</data>
      <data key="v_geneid">395974</data>
      <data key="v_symbol">IKZF1</data>
      <data key="v_description">IKAROS family zinc finger 1 (Ikaros)</data>
      <data key="v_score">0.966615</data>
      <data key="v_label.cex">0.5</data>
    </node>
    <node id="n197">
      <data key="v_name">CDC2L1</data>
      <data key="v_seqid">ENSGALP00000034514</data>
      <data key="v_geneid">419406</data>
      <data key="v_symbol">CDC2L1</data>
      <data key="v_description">cell division cycle 2-like 1 (PITSLRE proteins)</data>
      <data key="v_score">0.849593</data>
      <data key="v_label.cex">0.5</data>
    </node>
    <node id="n198">
      <data key="v_name">A2M</data>
      <data key="v_seqid">ENSGALP00000036406</data>
      <data key="v_geneid">418251</data>
      <data key="v_symbol">A2M</data>
      <data key="v_description">alpha-2-macroglobulin</data>
      <data key="v_score">0.512762</data>
      <data key="v_label.cex">0.5</data>
    </node>
    <node id="n199">
      <data key="v_name">PABPN1</data>
      <data key="v_seqid">ENSGALP00000010081</data>
      <data key="v_geneid">769028</data>
      <data key="v_symbol">PABPN1</data>
      <data key="v_description">poly(A) binding protein, nuclear 1</data>
      <data key="v_score">0.641818</data>
      <data key="v_label.cex">0.5</data>
    </node>
    <node id="n200">
      <data key="v_name">PPID</data>
      <data key="v_seqid">ENSGALP00000015366</data>
      <data key="v_geneid">428725</data>
      <data key="v_symbol">PPID</data>
      <data key="v_description">peptidylprolyl isomerase D</data>
      <data key="v_score">1.62283</data>
      <data key="v_label.cex">0.5</data>
    </node>
    <node id="n201">
      <data key="v_name">ENG</data>
      <data key="v_seqid">ENSGALP00000039107</data>
      <data key="v_geneid">771557</data>
      <data key="v_symbol">ENG</data>
      <data key="v_description">endoglin</data>
      <data key="v_score">1.33294</data>
      <data key="v_label.cex">0.5</data>
    </node>
    <node id="n202">
      <data key="v_name">TNNT3</data>
      <data key="v_seqid">ENSGALP00000038406</data>
      <data key="v_geneid">395761</data>
      <data key="v_symbol">TNNT3</data>
      <data key="v_description">troponin T type 3 (skeletal, fast)</data>
      <data key="v_score">0.700234</data>
      <data key="v_label.cex">0.5</data>
    </node>
    <node id="n203">
      <data key="v_name">INHBA</data>
      <data key="v_seqid">ENSGALP00000036647</data>
      <data key="v_geneid">396361</data>
      <data key="v_symbol">INHBA</data>
      <data key="v_description">inhibin, beta A</data>
      <data key="v_score">0.513189</data>
      <data key="v_label.cex">1.4</data>
    </node>
    <node id="n204">
      <data key="v_name">GSTA</data>
      <data key="v_seqid">ENSGALP00000036174</data>
      <data key="v_geneid">414895</data>
      <data key="v_symbol">GSTA</data>
      <data key="v_description">glutathione S-transferase class-alpha</data>
      <data key="v_score">0.099569</data>
      <data key="v_label.cex">0.5</data>
    </node>
    <node id="n205">
      <data key="v_name">DLX5</data>
      <data key="v_seqid">ENSGALP00000015233</data>
      <data key="v_geneid">373969</data>
      <data key="v_symbol">DLX5</data>
      <data key="v_description">distal-less homeobox 5</data>
      <data key="v_score">1.00833</data>
      <data key="v_label.cex">0.5</data>
    </node>
    <node id="n206">
      <data key="v_name">FADD</data>
      <data key="v_seqid">ENSGALP00000012326</data>
      <data key="v_geneid">423146</data>
      <data key="v_symbol">FADD</data>
      <data key="v_description">Fas (TNFRSF6)-associated via death domain</data>
      <data key="v_score">1.34388</data>
      <data key="v_label.cex">0.5</data>
    </node>
    <node id="n207">
      <data key="v_name">GNB2L1</data>
      <data key="v_seqid">ENSGALP00000000170</data>
      <data key="v_geneid">417044</data>
      <data key="v_symbol">GNB2L1</data>
      <data key="v_description">guanine nucleotide binding protein (G protein), beta polypeptide 2-like 1</data>
      <data key="v_score">2.7121</data>
      <data key="v_label.cex">0.5</data>
    </node>
    <node id="n208">
      <data key="v_name">CYP3A4</data>
      <data key="v_seqid">ENSGALP00000007048</data>
      <data key="v_geneid">416477</data>
      <data key="v_symbol">CYP3A4</data>
      <data key="v_description">cytochrome P450, family 3, subfamily A, polypeptide 4</data>
      <data key="v_score">0.512878</data>
      <data key="v_label.cex">0.5</data>
    </node>
    <node id="n209">
      <data key="v_name">AIMP2</data>
      <data key="v_seqid">ENSGALP00000005367</data>
      <data key="v_geneid">769030</data>
      <data key="v_symbol">AIMP2</data>
      <data key="v_description">aminoacyl tRNA synthetase complex-interacting multifunctional protein 2</data>
      <data key="v_score">0.232928</data>
      <data key="v_label.cex">0.5</data>
    </node>
    <node id="n210">
      <data key="v_name">TXNDC17</data>
      <data key="v_seqid">ENSGALP00000038086</data>
      <data key="v_geneid">417680</data>
      <data key="v_symbol">TXNDC17</data>
      <data key="v_description">thioredoxin domain containing 17</data>
      <data key="v_score">0.0480468</data>
      <data key="v_label.cex">0.5</data>
    </node>
    <node id="n211">
      <data key="v_name">CRYBA1</data>
      <data key="v_seqid">ENSGALP00000006416</data>
      <data key="v_geneid">396499</data>
      <data key="v_symbol">CRYBA1</data>
      <data key="v_description">crystallin, beta A1</data>
      <data key="v_score">0.51865</data>
      <data key="v_label.cex">0.5</data>
    </node>
    <node id="n212">
      <data key="v_name">ADRBK1</data>
      <data key="v_seqid">ENSGALP00000028987</data>
      <data key="v_geneid">426000</data>
      <data key="v_symbol">ADRBK1</data>
      <data key="v_description">adrenergic, beta, receptor kinase 1</data>
      <data key="v_score">1.36193</data>
      <data key="v_label.cex">0.5</data>
    </node>
    <node id="n213">
      <data key="v_name">EP300</data>
      <data key="v_seqid">ENSGALP00000019537</data>
      <data key="v_geneid">418000</data>
      <data key="v_symbol">EP300</data>
      <data key="v_description">E1A binding protein p300</data>
      <data key="v_score">1.29215</data>
      <data key="v_label.cex">0.5</data>
    </node>
    <node id="n214">
      <data key="v_name">CKAP2L</data>
      <data key="v_seqid">ENSGALP00000029042</data>
      <data key="v_geneid">426694</data>
      <data key="v_symbol">CKAP2L</data>
      <data key="v_description">cytoskeleton associated protein 2-like</data>
      <data key="v_score">0.908837</data>
      <data key="v_label.cex">0.5</data>
    </node>
    <node id="n215">
      <data key="v_name">C1D</data>
      <data key="v_seqid">ENSGALP00000014242</data>
      <data key="v_geneid">421267</data>
      <data key="v_symbol">C1D</data>
      <data key="v_description">C1D nuclear receptor corepressor</data>
      <data key="v_score">0.349461</data>
      <data key="v_label.cex">0.5</data>
    </node>
    <node id="n216">
      <data key="v_name">ING3</data>
      <data key="v_seqid">ENSGALP00000014665</data>
      <data key="v_geneid">417762</data>
      <data key="v_symbol">ING3</data>
      <data key="v_description">inhibitor of growth family, member 3</data>
      <data key="v_score">2.03125</data>
      <data key="v_label.cex">0.5</data>
    </node>
    <node id="n217">
      <data key="v_name">RPS27A</data>
      <data key="v_seqid">ENSGALP00000039632</data>
      <data key="v_geneid">395796</data>
      <data key="v_symbol">RPS27A</data>
      <data key="v_description">ribosomal protein S27a</data>
      <data key="v_score">-1.54622</data>
      <data key="v_label.cex">0.5</data>
    </node>
    <node id="n218">
      <data key="v_name">TNPO1</data>
      <data key="v_seqid">ENSGALP00000024167</data>
      <data key="v_geneid">427218</data>
      <data key="v_symbol">TNPO1</data>
      <data key="v_description">transportin 1</data>
      <data key="v_score">2.25727</data>
      <data key="v_label.cex">0.5</data>
    </node>
    <node id="n219">
      <data key="v_name">SNW1</data>
      <data key="v_seqid">ENSGALP00000017080</data>
      <data key="v_geneid">423381</data>
      <data key="v_symbol">SNW1</data>
      <data key="v_description">SNW domain containing 1</data>
      <data key="v_score">1.00389</data>
      <data key="v_label.cex">0.5</data>
    </node>
    <node id="n220">
      <data key="v_name">MYL2</data>
      <data key="v_seqid">ENSGALP00000034439</data>
      <data key="v_geneid">416874</data>
      <data key="v_symbol">MYL2</data>
      <data key="v_description">myosin, light chain 2, regulatory, cardiac, slow</data>
      <data key="v_score">1.10296</data>
      <data key="v_label.cex">0.5</data>
    </node>
    <node id="n221">
      <data key="v_name">FAS</data>
      <data key="v_seqid">ENSGALP00000039129</data>
      <data key="v_geneid">395274</data>
      <data key="v_symbol">FAS</data>
      <data key="v_description">Fas (TNF receptor superfamily, member 6)</data>
      <data key="v_score">1.41893</data>
      <data key="v_label.cex">0.5</data>
    </node>
    <node id="n222">
      <data key="v_name">CD40LG</data>
      <data key="v_seqid">ENSGALP00000010340</data>
      <data key="v_geneid">395485</data>
      <data key="v_symbol">CD40LG</data>
      <data key="v_description">CD40 ligand</data>
      <data key="v_score">1.29985</data>
      <data key="v_label.cex">0.5</data>
    </node>
    <node id="n223">
      <data key="v_name">TBX3</data>
      <data key="v_seqid">ENSGALP00000010546</data>
      <data key="v_geneid">374202</data>
      <data key="v_symbol">TBX3</data>
      <data key="v_description">T-box 3</data>
      <data key="v_score">0.8365</data>
      <data key="v_label.cex">0.5</data>
    </node>
    <node id="n224">
      <data key="v_name">RPS6KA2</data>
      <data key="v_seqid">ENSGALP00000018680</data>
      <data key="v_geneid">421570</data>
      <data key="v_symbol">RPS6KA2</data>
      <data key="v_description">ribosomal protein S6 kinase, 90kDa, polypeptide 2</data>
      <data key="v_score">1.6498</data>
      <data key="v_label.cex">0.5</data>
    </node>
    <node id="n225">
      <data key="v_name">MSTN</data>
      <data key="v_seqid">ENSGALP00000039571</data>
      <data key="v_geneid">373964</data>
      <data key="v_symbol">MSTN</data>
      <data key="v_description">myostatin</data>
      <data key="v_score">0.44979</data>
      <data key="v_label.cex">0.5</data>
    </node>
    <node id="n226">
      <data key="v_name">BMP7</data>
      <data key="v_seqid">ENSGALP00000012416</data>
      <data key="v_geneid">395494</data>
      <data key="v_symbol">BMP7</data>
      <data key="v_description">bone morphogenetic protein 7</data>
      <data key="v_score">3.21712</data>
      <data key="v_label.cex">1.4</data>
    </node>
    <node id="n227">
      <data key="v_name">CACNG1</data>
      <data key="v_seqid">ENSGALP00000006187</data>
      <data key="v_geneid">417428</data>
      <data key="v_symbol">CACNG1</data>
      <data key="v_description">calcium channel, voltage-dependent, gamma subunit 1</data>
      <data key="v_score">1.93514</data>
      <data key="v_label.cex">0.5</data>
    </node>
    <node id="n228">
      <data key="v_name">EEF1A2</data>
      <data key="v_seqid">ENSGALP00000009371</data>
      <data key="v_geneid">419244</data>
      <data key="v_symbol">EEF1A2</data>
      <data key="v_description">eukaryotic translation elongation factor 1 alpha 2</data>
      <data key="v_score">1.46332</data>
      <data key="v_label.cex">0.5</data>
    </node>
    <node id="n229">
      <data key="v_name">PKNOX1</data>
      <data key="v_seqid">ENSGALP00000026052</data>
      <data key="v_geneid">418542</data>
      <data key="v_symbol">PKNOX1</data>
      <data key="v_description">PBX/knotted 1 homeobox 1</data>
      <data key="v_score">0.779814</data>
      <data key="v_label.cex">0.5</data>
    </node>
    <node id="n230">
      <data key="v_name">CEP170</data>
      <data key="v_seqid">ENSGALP00000017440</data>
      <data key="v_geneid">421499</data>
      <data key="v_symbol">CEP170</data>
      <data key="v_description">centrosomal protein 170kDa</data>
      <data key="v_score">0.487712</data>
      <data key="v_label.cex">0.5</data>
    </node>
    <node id="n231">
      <data key="v_name">HIRA</data>
      <data key="v_seqid">ENSGALP00000039165</data>
      <data key="v_geneid">374074</data>
      <data key="v_symbol">HIRA</data>
      <data key="v_description">HIR histone cell cycle regulation defective homolog A (S. cerevisiae)</data>
      <data key="v_score">1.08065</data>
      <data key="v_label.cex">0.5</data>
    </node>
    <node id="n232">
      <data key="v_name">ZNF384</data>
      <data key="v_seqid">ENSGALP00000023303</data>
      <data key="v_geneid">770350</data>
      <data key="v_symbol">ZNF384</data>
      <data key="v_description">zinc finger protein 384</data>
      <data key="v_score">0.626873</data>
      <data key="v_label.cex">0.5</data>
    </node>
    <node id="n233">
      <data key="v_name">BRPF1</data>
      <data key="v_seqid">ENSGALP00000010712</data>
      <data key="v_geneid">427590</data>
      <data key="v_symbol">BRPF1</data>
      <data key="v_description">bromodomain and PHD finger containing, 1</data>
      <data key="v_score">0.516744</data>
      <data key="v_label.cex">0.5</data>
    </node>
    <node id="n234">
      <data key="v_name">IRF5</data>
      <data key="v_seqid">ENSGALP00000021558</data>
      <data key="v_geneid">430409</data>
      <data key="v_symbol">IRF5</data>
      <data key="v_description">interferon regulatory factor 5</data>
      <data key="v_score">1.53763</data>
      <data key="v_label.cex">0.5</data>
    </node>
    <node id="n235">
      <data key="v_name">OSBP2</data>
      <data key="v_seqid">ENSGALP00000012564</data>
      <data key="v_geneid">417002</data>
      <data key="v_symbol">OSBP2</data>
      <data key="v_description">oxysterol binding protein 2</data>
      <data key="v_score">1.03056</data>
      <data key="v_label.cex">0.5</data>
    </node>
    <node id="n236">
      <data key="v_name">MAT1A</data>
      <data key="v_seqid">ENSGALP00000003899</data>
      <data key="v_geneid">423628</data>
      <data key="v_symbol">MAT1A</data>
      <data key="v_description">methionine adenosyltransferase I, alpha</data>
      <data key="v_score">0.0328424</data>
      <data key="v_label.cex">0.5</data>
    </node>
    <node id="n237">
      <data key="v_name">SBF2</data>
      <data key="v_seqid">ENSGALP00000009156</data>
      <data key="v_geneid">423043</data>
      <data key="v_symbol">SBF2</data>
      <data key="v_description">SET binding factor 2</data>
      <data key="v_score">0.249661</data>
      <data key="v_label.cex">0.5</data>
    </node>
    <node id="n238">
      <data key="v_name">SHQ1</data>
      <data key="v_seqid">ENSGALP00000012632</data>
      <data key="v_geneid">416096</data>
      <data key="v_symbol">SHQ1</data>
      <data key="v_description">SHQ1 homolog (S. cerevisiae)</data>
      <data key="v_score">1.871</data>
      <data key="v_label.cex">0.5</data>
    </node>
    <node id="n239">
      <data key="v_name">ITSN2</data>
      <data key="v_seqid">ENSGALP00000026573</data>
      <data key="v_geneid">421979</data>
      <data key="v_symbol">ITSN2</data>
      <data key="v_description">intersectin 2</data>
      <data key="v_score">0.370714</data>
      <data key="v_label.cex">0.5</data>
    </node>
    <node id="n240">
      <data key="v_name">ERCC3</data>
      <data key="v_seqid">ENSGALP00000018752</data>
      <data key="v_geneid">424226</data>
      <data key="v_symbol">ERCC3</data>
      <data key="v_description">excision repair cross-complementing rodent repair deficiency, complementation group 3</data>
      <data key="v_score">2.0591</data>
      <data key="v_label.cex">0.5</data>
    </node>
    <node id="n241">
      <data key="v_name">GRIN2A</data>
      <data key="v_seqid">ENSGALP00000011779</data>
      <data key="v_geneid">427678</data>
      <data key="v_symbol">GRIN2A</data>
      <data key="v_description">glutamate receptor, ionotropic, N-methyl D-aspartate 2A</data>
      <data key="v_score">1.82068</data>
      <data key="v_label.cex">0.5</data>
    </node>
    <node id="n242">
      <data key="v_name">APBB2</data>
      <data key="v_seqid">ENSGALP00000036634</data>
      <data key="v_geneid">422781</data>
      <data key="v_symbol">APBB2</data>
      <data key="v_description">amyloid beta (A4) precursor protein-binding, family B, member 2</data>
      <data key="v_score">1.94308</data>
      <data key="v_label.cex">0.5</data>
    </node>
    <node id="n243">
      <data key="v_name">KCNMA1</data>
      <data key="v_seqid">ENSGALP00000007968</data>
      <data key="v_geneid">374065</data>
      <data key="v_symbol">KCNMA1</data>
      <data key="v_description">potassium large conductance calcium-activated channel, subfamily M, alpha member 1</data>
      <data key="v_score">1.61979</data>
      <data key="v_label.cex">0.5</data>
    </node>
    <node id="n244">
      <data key="v_name">NEK3</data>
      <data key="v_seqid">ENSGALP00000027455</data>
      <data key="v_geneid">770196</data>
      <data key="v_symbol">NEK3</data>
      <data key="v_description">NIMA (never in mitosis gene a)-related kinase 3</data>
      <data key="v_score">0.136809</data>
      <data key="v_label.cex">0.5</data>
    </node>
    <node id="n245">
      <data key="v_name">UTS2D</data>
      <data key="v_seqid">ENSGALP00000011675</data>
      <data key="v_geneid">404534</data>
      <data key="v_symbol">UTS2D</data>
      <data key="v_description">urotensin 2 domain containing</data>
      <data key="v_score">1.27807</data>
      <data key="v_label.cex">0.5</data>
    </node>
    <node id="n246">
      <data key="v_name">TRPV6</data>
      <data key="v_seqid">ENSGALP00000023733</data>
      <data key="v_geneid">418307</data>
      <data key="v_symbol">TRPV6</data>
      <data key="v_description">transient receptor potential cation channel, subfamily V, member 6</data>
      <data key="v_score">0.538611</data>
      <data key="v_label.cex">0.5</data>
    </node>
    <node id="n247">
      <data key="v_name">IFNG</data>
      <data key="v_seqid">ENSGALP00000016086</data>
      <data key="v_geneid">396054</data>
      <data key="v_symbol">IFNG</data>
      <data key="v_description">interferon, gamma</data>
      <data key="v_score">3.75474</data>
      <data key="v_label.cex">0.5</data>
    </node>
    <node id="n248">
      <data key="v_name">KMO</data>
      <data key="v_seqid">ENSGALP00000012115</data>
      <data key="v_geneid">424041</data>
      <data key="v_symbol">KMO</data>
      <data key="v_description">kynurenine 3-monooxygenase (kynurenine 3-hydroxylase)</data>
      <data key="v_score">0.605557</data>
      <data key="v_label.cex">0.5</data>
    </node>
    <node id="n249">
      <data key="v_name">ECT2</data>
      <data key="v_seqid">ENSGALP00000014900</data>
      <data key="v_geneid">424983</data>
      <data key="v_symbol">ECT2</data>
      <data key="v_description">epithelial cell transforming sequence 2 oncogene</data>
      <data key="v_score">1.87263</data>
      <data key="v_label.cex">0.5</data>
    </node>
    <node id="n250">
      <data key="v_name">JAK2</data>
      <data key="v_seqid">ENSGALP00000037587</data>
      <data key="v_geneid">374199</data>
      <data key="v_symbol">JAK2</data>
      <data key="v_description">Janus kinase 2</data>
      <data key="v_score">2.42163</data>
      <data key="v_label.cex">0.5</data>
    </node>
    <node id="n251">
      <data key="v_name">ALDH1A3</data>
      <data key="v_seqid">ENSGALP00000011537</data>
      <data key="v_geneid">395389</data>
      <data key="v_symbol">ALDH1A3</data>
      <data key="v_description">aldehyde dehydrogenase 1 family, member A3</data>
      <data key="v_score">0.487586</data>
      <data key="v_label.cex">0.5</data>
    </node>
    <node id="n252">
      <data key="v_name">MTCH2</data>
      <data key="v_seqid">ENSGALP00000008279</data>
      <data key="v_geneid">395597</data>
      <data key="v_symbol">MTCH2</data>
      <data key="v_description">mitochondrial carrier 2</data>
      <data key="v_score">0.248158</data>
      <data key="v_label.cex">0.5</data>
    </node>
    <node id="n253">
      <data key="v_name">LOC422075</data>
      <data key="v_seqid">ENSGALP00000030827</data>
      <data key="v_geneid">422075</data>
      <data key="v_symbol">LOC422075</data>
      <data key="v_description">alpha-N-acetylgalactosaminide alpha-2,6-sialyltransferase 2-like</data>
      <data key="v_score">0.939578</data>
      <data key="v_label.cex">0.5</data>
    </node>
    <node id="n254">
      <data key="v_name">RPS6</data>
      <data key="v_seqid">ENSGALP00000037464</data>
      <data key="v_geneid">396148</data>
      <data key="v_symbol">RPS6</data>
      <data key="v_description">ribosomal protein S6</data>
      <data key="v_score">1.01114</data>
      <data key="v_label.cex">0.5</data>
    </node>
    <node id="n255">
      <data key="v_name">NPVF</data>
      <data key="v_seqid">ENSGALP00000017936</data>
      <data key="v_geneid">378785</data>
      <data key="v_symbol">NPVF</data>
      <data key="v_description">neuropeptide VF precursor</data>
      <data key="v_score">7.7489</data>
      <data key="v_label.cex">0.5</data>
    </node>
    <node id="n256">
      <data key="v_name">ITGB1</data>
      <data key="v_seqid">ENSGALP00000011559</data>
      <data key="v_geneid">374058</data>
      <data key="v_symbol">ITGB1</data>
      <data key="v_description">integrin, beta 1 (fibronectin receptor, beta polypeptide, antigen CD29 includes MDF2, MSK12)</data>
      <data key="v_score">1.34652</data>
      <data key="v_label.cex">0.5</data>
    </node>
    <node id="n257">
      <data key="v_name">SIVA1</data>
      <data key="v_seqid">ENSGALP00000018961</data>
      <data key="v_geneid">423493</data>
      <data key="v_symbol">SIVA1</data>
      <data key="v_description">SIVA1, apoptosis-inducing factor</data>
      <data key="v_score">3.1665</data>
      <data key="v_label.cex">0.5</data>
    </node>
    <node id="n258">
      <data key="v_name">TP53</data>
      <data key="v_seqid">NA</data>
      <data key="v_geneid">396200</data>
      <data key="v_symbol">TP53</data>
      <data key="v_description">NA</data>
      <data key="v_score">5.07355</data>
      <data key="v_label.cex">1.4</data>
    </node>
    <edge source="n0" target="n31">
    </edge>
    <edge source="n0" target="n38">
    </edge>
    <edge source="n0" target="n90">
    </edge>
    <edge source="n0" target="n114">
    </edge>
    <edge source="n1" target="n146">
    </edge>
    <edge source="n1" target="n200">
    </edge>
    <edge source="n2" target="n64">
    </edge>
    <edge source="n2" target="n102">
    </edge>
    <edge source="n3" target="n25">
    </edge>
    <edge source="n3" target="n144">
    </edge>
    <edge source="n3" target="n207">
    </edge>
    <edge source="n3" target="n217">
    </edge>
    <edge source="n3" target="n254">
    </edge>
    <edge source="n4" target="n38">
    </edge>
    <edge source="n4" target="n258">
    </edge>
    <edge source="n5" target="n17">
    </edge>
    <edge source="n5" target="n32">
    </edge>
    <edge source="n5" target="n48">
    </edge>
    <edge source="n5" target="n90">
    </edge>
    <edge source="n5" target="n194">
    </edge>
    <edge source="n6" target="n52">
    </edge>
    <edge source="n6" target="n258">
    </edge>
    <edge source="n7" target="n34">
    </edge>
    <edge source="n7" target="n41">
    </edge>
    <edge source="n7" target="n44">
    </edge>
    <edge source="n7" target="n85">
    </edge>
    <edge source="n7" target="n105">
    </edge>
    <edge source="n7" target="n111">
    </edge>
    <edge source="n7" target="n112">
    </edge>
    <edge source="n7" target="n125">
    </edge>
    <edge source="n7" target="n134">
    </edge>
    <edge source="n7" target="n138">
    </edge>
    <edge source="n7" target="n139">
    </edge>
    <edge source="n7" target="n155">
    </edge>
    <edge source="n7" target="n156">
    </edge>
    <edge source="n7" target="n159">
    </edge>
    <edge source="n7" target="n160">
    </edge>
    <edge source="n7" target="n162">
    </edge>
    <edge source="n7" target="n163">
    </edge>
    <edge source="n7" target="n187">
    </edge>
    <edge source="n7" target="n201">
    </edge>
    <edge source="n7" target="n205">
    </edge>
    <edge source="n7" target="n223">
    </edge>
    <edge source="n8" target="n55">
    </edge>
    <edge source="n9" target="n36">
    </edge>
    <edge source="n9" target="n39">
    </edge>
    <edge source="n9" target="n47">
    </edge>
    <edge source="n9" target="n116">
    </edge>
    <edge source="n9" target="n158">
    </edge>
    <edge source="n9" target="n161">
    </edge>
    <edge source="n9" target="n168">
    </edge>
    <edge source="n9" target="n183">
    </edge>
    <edge source="n9" target="n202">
    </edge>
    <edge source="n9" target="n220">
    </edge>
    <edge source="n10" target="n38">
    </edge>
    <edge source="n10" target="n258">
    </edge>
    <edge source="n11" target="n95">
    </edge>
    <edge source="n12" target="n38">
    </edge>
    <edge source="n12" target="n51">
    </edge>
    <edge source="n12" target="n77">
    </edge>
    <edge source="n12" target="n191">
    </edge>
    <edge source="n12" target="n230">
    </edge>
    <edge source="n12" target="n249">
    </edge>
    <edge source="n13" target="n91">
    </edge>
    <edge source="n13" target="n241">
    </edge>
    <edge source="n14" target="n63">
    </edge>
    <edge source="n14" target="n126">
    </edge>
    <edge source="n15" target="n111">
    </edge>
    <edge source="n15" target="n150">
    </edge>
    <edge source="n15" target="n160">
    </edge>
    <edge source="n16" target="n247">
    </edge>
    <edge source="n18" target="n180">
    </edge>
    <edge source="n18" target="n258">
    </edge>
    <edge source="n19" target="n38">
    </edge>
    <edge source="n19" target="n44">
    </edge>
    <edge source="n19" target="n51">
    </edge>
    <edge source="n19" target="n114">
    </edge>
    <edge source="n19" target="n195">
    </edge>
    <edge source="n19" target="n258">
    </edge>
    <edge source="n20" target="n61">
    </edge>
    <edge source="n20" target="n93">
    </edge>
    <edge source="n20" target="n95">
    </edge>
    <edge source="n20" target="n125">
    </edge>
    <edge source="n20" target="n198">
    </edge>
    <edge source="n20" target="n201">
    </edge>
    <edge source="n21" target="n151">
    </edge>
    <edge source="n21" target="n157">
    </edge>
    <edge source="n21" target="n213">
    </edge>
    <edge source="n21" target="n219">
    </edge>
    <edge source="n21" target="n258">
    </edge>
    <edge source="n22" target="n57">
    </edge>
    <edge source="n22" target="n94">
    </edge>
    <edge source="n22" target="n126">
    </edge>
    <edge source="n23" target="n149">
    </edge>
    <edge source="n23" target="n253">
    </edge>
    <edge source="n24" target="n38">
    </edge>
    <edge source="n24" target="n65">
    </edge>
    <edge source="n24" target="n130">
    </edge>
    <edge source="n24" target="n258">
    </edge>
    <edge source="n25" target="n79">
    </edge>
    <edge source="n25" target="n108">
    </edge>
    <edge source="n25" target="n207">
    </edge>
    <edge source="n25" target="n217">
    </edge>
    <edge source="n25" target="n228">
    </edge>
    <edge source="n25" target="n254">
    </edge>
    <edge source="n25" target="n258">
    </edge>
    <edge source="n26" target="n217">
    </edge>
    <edge source="n27" target="n28">
    </edge>
    <edge source="n27" target="n213">
    </edge>
    <edge source="n27" target="n218">
    </edge>
    <edge source="n28" target="n38">
    </edge>
    <edge source="n28" target="n58">
    </edge>
    <edge source="n28" target="n73">
    </edge>
    <edge source="n28" target="n77">
    </edge>
    <edge source="n28" target="n108">
    </edge>
    <edge source="n28" target="n134">
    </edge>
    <edge source="n28" target="n217">
    </edge>
    <edge source="n28" target="n258">
    </edge>
    <edge source="n29" target="n112">
    </edge>
    <edge source="n29" target="n247">
    </edge>
    <edge source="n30" target="n34">
    </edge>
    <edge source="n30" target="n85">
    </edge>
    <edge source="n30" target="n213">
    </edge>
    <edge source="n33" target="n235">
    </edge>
    <edge source="n34" target="n38">
    </edge>
    <edge source="n34" target="n73">
    </edge>
    <edge source="n34" target="n76">
    </edge>
    <edge source="n34" target="n86">
    </edge>
    <edge source="n34" target="n99">
    </edge>
    <edge source="n34" target="n103">
    </edge>
    <edge source="n34" target="n134">
    </edge>
    <edge source="n34" target="n156">
    </edge>
    <edge source="n34" target="n171">
    </edge>
    <edge source="n34" target="n173">
    </edge>
    <edge source="n34" target="n185">
    </edge>
    <edge source="n34" target="n187">
    </edge>
    <edge source="n34" target="n213">
    </edge>
    <edge source="n34" target="n242">
    </edge>
    <edge source="n34" target="n250">
    </edge>
    <edge source="n34" target="n258">
    </edge>
    <edge source="n35" target="n105">
    </edge>
    <edge source="n36" target="n39">
    </edge>
    <edge source="n36" target="n95">
    </edge>
    <edge source="n36" target="n116">
    </edge>
    <edge source="n36" target="n141">
    </edge>
    <edge source="n36" target="n161">
    </edge>
    <edge source="n36" target="n220">
    </edge>
    <edge source="n37" target="n176">
    </edge>
    <edge source="n38" target="n41">
    </edge>
    <edge source="n38" target="n44">
    </edge>
    <edge source="n38" target="n48">
    </edge>
    <edge source="n38" target="n49">
    </edge>
    <edge source="n38" target="n51">
    </edge>
    <edge source="n38" target="n53">
    </edge>
    <edge source="n38" target="n65">
    </edge>
    <edge source="n38" target="n68">
    </edge>
    <edge source="n38" target="n73">
    </edge>
    <edge source="n38" target="n85">
    </edge>
    <edge source="n38" target="n90">
    </edge>
    <edge source="n38" target="n114">
    </edge>
    <edge source="n38" target="n115">
    </edge>
    <edge source="n38" target="n130">
    </edge>
    <edge source="n38" target="n165">
    </edge>
    <edge source="n38" target="n173">
    </edge>
    <edge source="n38" target="n176">
    </edge>
    <edge source="n38" target="n213">
    </edge>
    <edge source="n38" target="n226">
    </edge>
    <edge source="n38" target="n240">
    </edge>
    <edge source="n38" target="n258">
    </edge>
    <edge source="n39" target="n89">
    </edge>
    <edge source="n39" target="n127">
    </edge>
    <edge source="n39" target="n133">
    </edge>
    <edge source="n39" target="n161">
    </edge>
    <edge source="n39" target="n168">
    </edge>
    <edge source="n39" target="n183">
    </edge>
    <edge source="n39" target="n202">
    </edge>
    <edge source="n39" target="n210">
    </edge>
    <edge source="n39" target="n220">
    </edge>
    <edge source="n40" target="n239">
    </edge>
    <edge source="n41" target="n179">
    </edge>
    <edge source="n41" target="n258">
    </edge>
    <edge source="n42" target="n250">
    </edge>
    <edge source="n43" target="n112">
    </edge>
    <edge source="n43" target="n122">
    </edge>
    <edge source="n43" target="n186">
    </edge>
    <edge source="n43" target="n217">
    </edge>
    <edge source="n43" target="n234">
    </edge>
    <edge source="n43" target="n247">
    </edge>
    <edge source="n44" target="n49">
    </edge>
    <edge source="n44" target="n58">
    </edge>
    <edge source="n44" target="n73">
    </edge>
    <edge source="n44" target="n102">
    </edge>
    <edge source="n44" target="n108">
    </edge>
    <edge source="n44" target="n112">
    </edge>
    <edge source="n44" target="n114">
    </edge>
    <edge source="n44" target="n143">
    </edge>
    <edge source="n44" target="n175">
    </edge>
    <edge source="n44" target="n176">
    </edge>
    <edge source="n44" target="n191">
    </edge>
    <edge source="n44" target="n213">
    </edge>
    <edge source="n44" target="n217">
    </edge>
    <edge source="n44" target="n231">
    </edge>
    <edge source="n44" target="n240">
    </edge>
    <edge source="n44" target="n258">
    </edge>
    <edge source="n45" target="n95">
    </edge>
    <edge source="n46" target="n219">
    </edge>
    <edge source="n47" target="n95">
    </edge>
    <edge source="n47" target="n116">
    </edge>
    <edge source="n47" target="n141">
    </edge>
    <edge source="n47" target="n158">
    </edge>
    <edge source="n47" target="n161">
    </edge>
    <edge source="n47" target="n168">
    </edge>
    <edge source="n47" target="n183">
    </edge>
    <edge source="n47" target="n202">
    </edge>
    <edge source="n47" target="n220">
    </edge>
    <edge source="n47" target="n227">
    </edge>
    <edge source="n48" target="n51">
    </edge>
    <edge source="n48" target="n58">
    </edge>
    <edge source="n48" target="n61">
    </edge>
    <edge source="n48" target="n73">
    </edge>
    <edge source="n48" target="n99">
    </edge>
    <edge source="n48" target="n125">
    </edge>
    <edge source="n48" target="n134">
    </edge>
    <edge source="n48" target="n156">
    </edge>
    <edge source="n48" target="n203">
    </edge>
    <edge source="n48" target="n213">
    </edge>
    <edge source="n48" target="n219">
    </edge>
    <edge source="n49" target="n60">
    </edge>
    <edge source="n49" target="n90">
    </edge>
    <edge source="n49" target="n213">
    </edge>
    <edge source="n49" target="n258">
    </edge>
    <edge source="n50" target="n210">
    </edge>
    <edge source="n51" target="n114">
    </edge>
    <edge source="n51" target="n258">
    </edge>
    <edge source="n52" target="n165">
    </edge>
    <edge source="n52" target="n186">
    </edge>
    <edge source="n52" target="n258">
    </edge>
    <edge source="n53" target="n73">
    </edge>
    <edge source="n53" target="n112">
    </edge>
    <edge source="n53" target="n234">
    </edge>
    <edge source="n53" target="n258">
    </edge>
    <edge source="n54" target="n60">
    </edge>
    <edge source="n54" target="n73">
    </edge>
    <edge source="n54" target="n81">
    </edge>
    <edge source="n54" target="n84">
    </edge>
    <edge source="n55" target="n122">
    </edge>
    <edge source="n55" target="n174">
    </edge>
    <edge source="n55" target="n177">
    </edge>
    <edge source="n55" target="n206">
    </edge>
    <edge source="n56" target="n114">
    </edge>
    <edge source="n56" target="n118">
    </edge>
    <edge source="n56" target="n134">
    </edge>
    <edge source="n56" target="n165">
    </edge>
    <edge source="n56" target="n207">
    </edge>
    <edge source="n56" target="n258">
    </edge>
    <edge source="n57" target="n82">
    </edge>
    <edge source="n57" target="n105">
    </edge>
    <edge source="n57" target="n126">
    </edge>
    <edge source="n57" target="n241">
    </edge>
    <edge source="n58" target="n73">
    </edge>
    <edge source="n58" target="n213">
    </edge>
    <edge source="n58" target="n258">
    </edge>
    <edge source="n59" target="n131">
    </edge>
    <edge source="n59" target="n249">
    </edge>
    <edge source="n60" target="n68">
    </edge>
    <edge source="n60" target="n73">
    </edge>
    <edge source="n60" target="n115">
    </edge>
    <edge source="n60" target="n216">
    </edge>
    <edge source="n61" target="n93">
    </edge>
    <edge source="n61" target="n95">
    </edge>
    <edge source="n61" target="n125">
    </edge>
    <edge source="n61" target="n139">
    </edge>
    <edge source="n61" target="n201">
    </edge>
    <edge source="n61" target="n203">
    </edge>
    <edge source="n62" target="n138">
    </edge>
    <edge source="n65" target="n206">
    </edge>
    <edge source="n65" target="n258">
    </edge>
    <edge source="n66" target="n134">
    </edge>
    <edge source="n66" target="n258">
    </edge>
    <edge source="n67" target="n69">
    </edge>
    <edge source="n67" target="n258">
    </edge>
    <edge source="n68" target="n194">
    </edge>
    <edge source="n68" target="n233">
    </edge>
    <edge source="n68" target="n258">
    </edge>
    <edge source="n70" target="n114">
    </edge>
    <edge source="n71" target="n250">
    </edge>
    <edge source="n72" target="n258">
    </edge>
    <edge source="n73" target="n85">
    </edge>
    <edge source="n73" target="n90">
    </edge>
    <edge source="n73" target="n107">
    </edge>
    <edge source="n73" target="n108">
    </edge>
    <edge source="n73" target="n134">
    </edge>
    <edge source="n73" target="n156">
    </edge>
    <edge source="n73" target="n171">
    </edge>
    <edge source="n73" target="n185">
    </edge>
    <edge source="n73" target="n187">
    </edge>
    <edge source="n73" target="n196">
    </edge>
    <edge source="n73" target="n213">
    </edge>
    <edge source="n73" target="n216">
    </edge>
    <edge source="n73" target="n231">
    </edge>
    <edge source="n73" target="n258">
    </edge>
    <edge source="n74" target="n170">
    </edge>
    <edge source="n74" target="n250">
    </edge>
    <edge source="n75" target="n170">
    </edge>
    <edge source="n76" target="n85">
    </edge>
    <edge source="n77" target="n123">
    </edge>
    <edge source="n77" target="n194">
    </edge>
    <edge source="n77" target="n249">
    </edge>
    <edge source="n78" target="n104">
    </edge>
    <edge source="n79" target="n80">
    </edge>
    <edge source="n79" target="n126">
    </edge>
    <edge source="n79" target="n193">
    </edge>
    <edge source="n79" target="n217">
    </edge>
    <edge source="n81" target="n197">
    </edge>
    <edge source="n81" target="n199">
    </edge>
    <edge source="n83" target="n101">
    </edge>
    <edge source="n83" target="n232">
    </edge>
    <edge source="n85" target="n86">
    </edge>
    <edge source="n85" target="n103">
    </edge>
    <edge source="n85" target="n134">
    </edge>
    <edge source="n85" target="n156">
    </edge>
    <edge source="n85" target="n171">
    </edge>
    <edge source="n85" target="n173">
    </edge>
    <edge source="n85" target="n185">
    </edge>
    <edge source="n85" target="n187">
    </edge>
    <edge source="n85" target="n213">
    </edge>
    <edge source="n85" target="n219">
    </edge>
    <edge source="n85" target="n242">
    </edge>
    <edge source="n85" target="n250">
    </edge>
    <edge source="n85" target="n258">
    </edge>
    <edge source="n86" target="n124">
    </edge>
    <edge source="n86" target="n134">
    </edge>
    <edge source="n86" target="n165">
    </edge>
    <edge source="n86" target="n252">
    </edge>
    <edge source="n87" target="n112">
    </edge>
    <edge source="n87" target="n172">
    </edge>
    <edge source="n87" target="n244">
    </edge>
    <edge source="n87" target="n250">
    </edge>
    <edge source="n88" target="n161">
    </edge>
    <edge source="n90" target="n137">
    </edge>
    <edge source="n90" target="n156">
    </edge>
    <edge source="n90" target="n213">
    </edge>
    <edge source="n90" target="n248">
    </edge>
    <edge source="n90" target="n258">
    </edge>
    <edge source="n91" target="n99">
    </edge>
    <edge source="n91" target="n106">
    </edge>
    <edge source="n91" target="n112">
    </edge>
    <edge source="n91" target="n241">
    </edge>
    <edge source="n92" target="n101">
    </edge>
    <edge source="n92" target="n169">
    </edge>
    <edge source="n92" target="n258">
    </edge>
    <edge source="n93" target="n95">
    </edge>
    <edge source="n95" target="n116">
    </edge>
    <edge source="n95" target="n134">
    </edge>
    <edge source="n95" target="n141">
    </edge>
    <edge source="n95" target="n161">
    </edge>
    <edge source="n95" target="n168">
    </edge>
    <edge source="n95" target="n183">
    </edge>
    <edge source="n95" target="n202">
    </edge>
    <edge source="n95" target="n220">
    </edge>
    <edge source="n95" target="n256">
    </edge>
    <edge source="n96" target="n163">
    </edge>
    <edge source="n97" target="n202">
    </edge>
    <edge source="n97" target="n217">
    </edge>
    <edge source="n97" target="n235">
    </edge>
    <edge source="n98" target="n103">
    </edge>
    <edge source="n98" target="n130">
    </edge>
    <edge source="n98" target="n134">
    </edge>
    <edge source="n98" target="n217">
    </edge>
    <edge source="n98" target="n258">
    </edge>
    <edge source="n99" target="n112">
    </edge>
    <edge source="n99" target="n134">
    </edge>
    <edge source="n99" target="n247">
    </edge>
    <edge source="n99" target="n258">
    </edge>
    <edge source="n100" target="n149">
    </edge>
    <edge source="n100" target="n258">
    </edge>
    <edge source="n101" target="n169">
    </edge>
    <edge source="n101" target="n216">
    </edge>
    <edge source="n101" target="n232">
    </edge>
    <edge source="n103" target="n134">
    </edge>
    <edge source="n103" target="n239">
    </edge>
    <edge source="n104" target="n213">
    </edge>
    <edge source="n105" target="n134">
    </edge>
    <edge source="n105" target="n173">
    </edge>
    <edge source="n105" target="n185">
    </edge>
    <edge source="n105" target="n213">
    </edge>
    <edge source="n105" target="n241">
    </edge>
    <edge source="n105" target="n243">
    </edge>
    <edge source="n106" target="n112">
    </edge>
    <edge source="n107" target="n151">
    </edge>
    <edge source="n107" target="n187">
    </edge>
    <edge source="n107" target="n228">
    </edge>
    <edge source="n108" target="n214">
    </edge>
    <edge source="n108" target="n249">
    </edge>
    <edge source="n108" target="n258">
    </edge>
    <edge source="n109" target="n258">
    </edge>
    <edge source="n110" target="n153">
    </edge>
    <edge source="n110" target="n238">
    </edge>
    <edge source="n111" target="n113">
    </edge>
    <edge source="n111" target="n178">
    </edge>
    <edge source="n112" target="n121">
    </edge>
    <edge source="n112" target="n208">
    </edge>
    <edge source="n112" target="n222">
    </edge>
    <edge source="n112" target="n247">
    </edge>
    <edge source="n112" target="n250">
    </edge>
    <edge source="n112" target="n258">
    </edge>
    <edge source="n113" target="n136">
    </edge>
    <edge source="n113" target="n150">
    </edge>
    <edge source="n113" target="n160">
    </edge>
    <edge source="n114" target="n148">
    </edge>
    <edge source="n114" target="n213">
    </edge>
    <edge source="n114" target="n215">
    </edge>
    <edge source="n114" target="n254">
    </edge>
    <edge source="n114" target="n258">
    </edge>
    <edge source="n115" target="n194">
    </edge>
    <edge source="n115" target="n233">
    </edge>
    <edge source="n115" target="n258">
    </edge>
    <edge source="n116" target="n141">
    </edge>
    <edge source="n116" target="n156">
    </edge>
    <edge source="n116" target="n159">
    </edge>
    <edge source="n116" target="n161">
    </edge>
    <edge source="n116" target="n168">
    </edge>
    <edge source="n116" target="n183">
    </edge>
    <edge source="n116" target="n202">
    </edge>
    <edge source="n116" target="n220">
    </edge>
    <edge source="n116" target="n225">
    </edge>
    <edge source="n117" target="n120">
    </edge>
    <edge source="n119" target="n160">
    </edge>
    <edge source="n120" target="n179">
    </edge>
    <edge source="n120" target="n224">
    </edge>
    <edge source="n121" target="n247">
    </edge>
    <edge source="n121" target="n250">
    </edge>
    <edge source="n122" target="n177">
    </edge>
    <edge source="n122" target="n190">
    </edge>
    <edge source="n122" target="n206">
    </edge>
    <edge source="n122" target="n221">
    </edge>
    <edge source="n123" target="n197">
    </edge>
    <edge source="n124" target="n173">
    </edge>
    <edge source="n125" target="n134">
    </edge>
    <edge source="n125" target="n201">
    </edge>
    <edge source="n125" target="n203">
    </edge>
    <edge source="n125" target="n225">
    </edge>
    <edge source="n125" target="n226">
    </edge>
    <edge source="n127" target="n237">
    </edge>
    <edge source="n128" target="n196">
    </edge>
    <edge source="n129" target="n239">
    </edge>
    <edge source="n130" target="n206">
    </edge>
    <edge source="n130" target="n258">
    </edge>
    <edge source="n132" target="n240">
    </edge>
    <edge source="n133" target="n164">
    </edge>
    <edge source="n133" target="n220">
    </edge>
    <edge source="n134" target="n160">
    </edge>
    <edge source="n134" target="n173">
    </edge>
    <edge source="n134" target="n179">
    </edge>
    <edge source="n134" target="n181">
    </edge>
    <edge source="n134" target="n185">
    </edge>
    <edge source="n134" target="n213">
    </edge>
    <edge source="n134" target="n258">
    </edge>
    <edge source="n135" target="n222">
    </edge>
    <edge source="n135" target="n247">
    </edge>
    <edge source="n136" target="n160">
    </edge>
    <edge source="n136" target="n178">
    </edge>
    <edge source="n138" target="n156">
    </edge>
    <edge source="n138" target="n160">
    </edge>
    <edge source="n138" target="n205">
    </edge>
    <edge source="n138" target="n226">
    </edge>
    <edge source="n140" target="n258">
    </edge>
    <edge source="n141" target="n158">
    </edge>
    <edge source="n141" target="n161">
    </edge>
    <edge source="n141" target="n168">
    </edge>
    <edge source="n141" target="n183">
    </edge>
    <edge source="n141" target="n202">
    </edge>
    <edge source="n141" target="n211">
    </edge>
    <edge source="n141" target="n220">
    </edge>
    <edge source="n142" target="n186">
    </edge>
    <edge source="n142" target="n209">
    </edge>
    <edge source="n143" target="n236">
    </edge>
    <edge source="n145" target="n258">
    </edge>
    <edge source="n146" target="n154">
    </edge>
    <edge source="n147" target="n202">
    </edge>
    <edge source="n148" target="n254">
    </edge>
    <edge source="n149" target="n258">
    </edge>
    <edge source="n150" target="n178">
    </edge>
    <edge source="n152" target="n156">
    </edge>
    <edge source="n152" target="n161">
    </edge>
    <edge source="n152" target="n212">
    </edge>
    <edge source="n153" target="n258">
    </edge>
    <edge source="n155" target="n255">
    </edge>
    <edge source="n156" target="n159">
    </edge>
    <edge source="n156" target="n161">
    </edge>
    <edge source="n156" target="n162">
    </edge>
    <edge source="n156" target="n168">
    </edge>
    <edge source="n156" target="n176">
    </edge>
    <edge source="n156" target="n182">
    </edge>
    <edge source="n156" target="n202">
    </edge>
    <edge source="n156" target="n213">
    </edge>
    <edge source="n156" target="n219">
    </edge>
    <edge source="n156" target="n225">
    </edge>
    <edge source="n156" target="n240">
    </edge>
    <edge source="n156" target="n258">
    </edge>
    <edge source="n157" target="n213">
    </edge>
    <edge source="n158" target="n161">
    </edge>
    <edge source="n158" target="n168">
    </edge>
    <edge source="n158" target="n202">
    </edge>
    <edge source="n159" target="n247">
    </edge>
    <edge source="n160" target="n178">
    </edge>
    <edge source="n160" target="n185">
    </edge>
    <edge source="n160" target="n226">
    </edge>
    <edge source="n161" target="n168">
    </edge>
    <edge source="n161" target="n183">
    </edge>
    <edge source="n161" target="n202">
    </edge>
    <edge source="n161" target="n220">
    </edge>
    <edge source="n161" target="n225">
    </edge>
    <edge source="n161" target="n227">
    </edge>
    <edge source="n162" target="n225">
    </edge>
    <edge source="n164" target="n246">
    </edge>
    <edge source="n165" target="n173">
    </edge>
    <edge source="n165" target="n177">
    </edge>
    <edge source="n165" target="n186">
    </edge>
    <edge source="n165" target="n189">
    </edge>
    <edge source="n165" target="n192">
    </edge>
    <edge source="n165" target="n250">
    </edge>
    <edge source="n165" target="n257">
    </edge>
    <edge source="n165" target="n258">
    </edge>
    <edge source="n166" target="n209">
    </edge>
    <edge source="n166" target="n257">
    </edge>
    <edge source="n167" target="n172">
    </edge>
    <edge source="n168" target="n183">
    </edge>
    <edge source="n168" target="n220">
    </edge>
    <edge source="n171" target="n185">
    </edge>
    <edge source="n171" target="n213">
    </edge>
    <edge source="n172" target="n174">
    </edge>
    <edge source="n172" target="n179">
    </edge>
    <edge source="n172" target="n239">
    </edge>
    <edge source="n172" target="n250">
    </edge>
    <edge source="n173" target="n185">
    </edge>
    <edge source="n173" target="n252">
    </edge>
    <edge source="n173" target="n258">
    </edge>
    <edge source="n174" target="n207">
    </edge>
    <edge source="n174" target="n258">
    </edge>
    <edge source="n176" target="n213">
    </edge>
    <edge source="n176" target="n240">
    </edge>
    <edge source="n177" target="n188">
    </edge>
    <edge source="n177" target="n189">
    </edge>
    <edge source="n177" target="n206">
    </edge>
    <edge source="n177" target="n258">
    </edge>
    <edge source="n179" target="n207">
    </edge>
    <edge source="n179" target="n250">
    </edge>
    <edge source="n179" target="n256">
    </edge>
    <edge source="n180" target="n209">
    </edge>
    <edge source="n181" target="n256">
    </edge>
    <edge source="n183" target="n202">
    </edge>
    <edge source="n183" target="n220">
    </edge>
    <edge source="n183" target="n227">
    </edge>
    <edge source="n184" target="n217">
    </edge>
    <edge source="n185" target="n213">
    </edge>
    <edge source="n186" target="n256">
    </edge>
    <edge source="n186" target="n258">
    </edge>
    <edge source="n187" target="n213">
    </edge>
    <edge source="n189" target="n206">
    </edge>
    <edge source="n189" target="n258">
    </edge>
    <edge source="n190" target="n206">
    </edge>
    <edge source="n190" target="n258">
    </edge>
    <edge source="n194" target="n258">
    </edge>
    <edge source="n197" target="n220">
    </edge>
    <edge source="n199" target="n218">
    </edge>
    <edge source="n199" target="n219">
    </edge>
    <edge source="n200" target="n258">
    </edge>
    <edge source="n201" target="n226">
    </edge>
    <edge source="n202" target="n220">
    </edge>
    <edge source="n202" target="n227">
    </edge>
    <edge source="n204" target="n208">
    </edge>
    <edge source="n204" target="n251">
    </edge>
    <edge source="n205" target="n226">
    </edge>
    <edge source="n206" target="n221">
    </edge>
    <edge source="n206" target="n258">
    </edge>
    <edge source="n207" target="n217">
    </edge>
    <edge source="n207" target="n228">
    </edge>
    <edge source="n207" target="n254">
    </edge>
    <edge source="n207" target="n256">
    </edge>
    <edge source="n208" target="n258">
    </edge>
    <edge source="n209" target="n258">
    </edge>
    <edge source="n213" target="n219">
    </edge>
    <edge source="n213" target="n234">
    </edge>
    <edge source="n213" target="n258">
    </edge>
    <edge source="n214" target="n249">
    </edge>
    <edge source="n216" target="n232">
    </edge>
    <edge source="n216" target="n258">
    </edge>
    <edge source="n217" target="n240">
    </edge>
    <edge source="n217" target="n254">
    </edge>
    <edge source="n222" target="n258">
    </edge>
    <edge source="n223" target="n247">
    </edge>
    <edge source="n224" target="n254">
    </edge>
    <edge source="n228" target="n254">
    </edge>
    <edge source="n229" target="n258">
    </edge>
    <edge source="n234" target="n258">
    </edge>
    <edge source="n238" target="n245">
    </edge>
    <edge source="n240" target="n258">
    </edge>
    <edge source="n247" target="n250">
    </edge>
    <edge source="n247" target="n258">
    </edge>
    <edge source="n250" target="n258">
    </edge>
    <edge source="n257" target="n258">
    </edge>
  </graph>
</graphml>
